# Supplementary material for: Identification of soluble biomarkers that associate with distinct manifestations of long COVID
Source: Nat Immunol. 2025 Apr 30;26(5):692–705. doi: 10.1038/s41590-025-02135-5 (PMC12043503; doi:10.1038/s41590-025-02135-5)
Supplement: Supplementary file 2 — Supplementary Table 1. Cohort information for participants recruited from the United Kingdom. Supplementary Table 2. Differentially expressed plasma proteins comparing cases and controls recruited from the United Kingdom. Supplementary Table 3. Differentially expressed plasma proteins comparing no breathlessness and severe breathlessness among participants recruited from the United Kingdom. Supplementary Table 4. Correlation values between plasma protein expression levels and breathlessness scores among participants recruited from the United Kingdom. Supplementary Table 5. Differentially expressed plasma proteins comparing low and moderate Borg CR10 scores among individuals with long COVID recruited from Sweden. Supplementary Table 6. Correlation values between plasma protein expression levels and Borg CR10 scores among individuals with long COVID recruited from Sweden. Supplementary Table 7. Combined differential plasma protein expression testing results based on comparisons of Borg CR10 (Sweden) and breathlessness scores (United Kingdom). Supplementary Table 8. List of antibodies used for immune cell lineage analysis via flow cytometry. Supplementary Table 9. List of antibodies used for the functional detection of virus-specific CD4+ and CD8+ T cells via flow cytometry. Supplementary Table 10. List of peptide–HLA class I tetramers used for the physical detection of virus-specific CD8+ T cells via flow cytometry. Supplementary Table 11. List of antibodies used in conjunction with peptide–HLA class I tetramers for the physical detection of virus-specific CD8+ T cells via flow cytometry. [file 41590_2025_2135_MOESM2_ESM.xlsx]

## Sheet: Table_1 UK Cohort info
HC					LC
Study ID	Sex	Age	Ethnicity		Study ID	Sex	Age	Ethnicity
CO003	Female	23	Caucasian		CA004	Female	45	Caucasian
CO005	Female	37	Caucasian		CA007	Female	74	Caucasian
CO006	Female	30	Caucasian		CA008	Male	62	Caucasian
CO007	Female	56	Caucasian		CA009	Male	34	Caucasian
CO008	Female	62	Caucasian		CA010	Female	35	Asian
CO009	Male	39	Caucasian		CA011	Female	63	Caucasian
CO010	Female	27	Middle Eastern		CA014	Female	30	Caucasian
CO011	Female	62	Caucasian		CA016	Female	63	Caucasian
CO012	Female	41	Indian		CA020	Female	37	White British
CO013	Female	46	Caucasian		CA021	Female	45	Asian Filipino
CO014	Female	27	Asian		CA023	Male	31	Caucasian
CO015	Female	57	Caucasian		CA024	Female	60	Caucasian
CO016	Male	23	Mixed white/Asian		CA025	Female	30	Caucasian
CO017	Female	35	Caucasian		CA030	Male	51	Caucasian
CO018	Female	48	Filipino		CA031	Male	33	Caucasian
CO019	Female	28	Caucasian		CA034	Male	39	Caucasian
CO020	Female	31	Caucasian		CA037	Female	57	Caucasian
CO021	Male	55	Indian		CA038	Female	39	Arab Welsh
CO022	Female	30	Caucasian		CA041	Female	26	Caucasian
CO023	Female	45	Asian		CA042	Female	34	Caucasian
CO024	Female	26	Caucasian		CA043	Female	58	Caucasian
CO025	Female	59	Caucasian		CA044	Male	34	Caucasian
CO026	Female	38	Caucasian		CA046	Female	61	Caucasian
CO027	Male	32	Mixed white/black		CA048	Male	52	Caucasian
CO028	Male	40	Caucasian		CA058	Female	42	Caucasian
CO029	Male	52	Caucasian		CA060	Female	55	Caucasian
CO030	Female	70	Caucasian		CA061	Male	67	Caucasian
CO031	Female	30	Caucasian		CA065	Female	44	Caucasian
CO032	Male	43	Caucasian		CA066	Female	49	Arab Welsh
CO033	Female	39	Caucasian		CA068	Male	55	Caucasian
CO034	Male	56	Caucasian		CA069	Female	45	Caucasian
CO035	Female	64	Caucasian		CA070	Female	54	Caucasian
CO036	Female	61	Caucasian		CA072	Female	64	Caucasian
CO037	Female	31	Caucasian		CA074	Female	41	Caucasian
CO038	Female	22	Caucasian		CA076	Female	36	Caucasian
CO039	Male	64	Caucasian		CA077	Male	37	Caucasian
CO040	Male	61	Filipino		CA078	Female	35	Caucasian
CO041	Female	60	Caucasian		CA079	Male	45	Caucasian
CO042	Male	54	Caucasian		CA081	Female	43	Caucasian
CO043	Male	29	Caucasian		CA083	Female	35	Caucasian
CO044	Female	41	Caucasian		CA084	Female	54	Caucasian
CO045	Female	58	Caucasian		CA087	Female	20	Caucasian
CO046	Female	79	Caucasian		CA088	Female	68	Caucasian
CO047	Female	41	Caucasian		CA090	Female	34	Caucasian
CO048	Female	60	Caucasian		CA092	Female	55	Caucasian
CO049	Female	28	Caucasian		CA094	Female	61	Caucasian
CO050	Female	21	Caucasian		CA095	Female	48	Caucasian
CO051	Female	39	Caucasian		CA096	Male	35	Arab
CO052	Female	33	Caucasian		CA097	Female	64	Caucasian
CO053	Female	22	Indian		CA098	Male	41	Caucasian
CO054	Female	44	Caucasian		CA100	Female	33	Caucasian
CO055	Male	45	Egyptian		CA103	Female	57	Caucasian
CO056	Female	65	Caucasian		CA104	Female	20	Caucasian
CO057	Female	49	Caucasian		CA106	Female	26	Caucasian
CO058	Female	52	Caucasian		CA107	Female	50	Caucasian
CO059	Female	53	Caucasian		CA112	Female	32	Caucasian
CO060	Female	23	Caucasian		CA117	Female	34	Caucasian
CO061	Female	40	Caucasian		CA119	Male	55	Caucasian
CO062	Female	55	Caucasian		CA120	Female	25	Caucasian
CO063	Male	30	Caucasian		CA123	Female	47	Caucasian
CO064	Female	60	Caucasian		CA125	Male	34	Middle Eastern
CO065	Female	53	Caucasian		CA129	Male	58	Caucasian
CO066	Female	49	Caucasian		CA130	Female	49	Caucasian
CO067	Female	32	Asian Chinese		CA131	Male	48	Asian
CO068	Female	43	Caucasian		CA132	Female	52	Caucasian
CO069	Male	32	Caucasian		CA133	Female	71	Caucasian
CO070	Female	63	Caucasian		CA134	Female	63	Caucasian
CO071	Female	58	Caucasian		CA135	Female	53	Afrocarribean
CO072	Female	52	Caucasian		CA138	Female	22	Caucasian
CO073	Male	23	Caucasian		CA144	Female	41	Caucasian

## Sheet: Table_2 DEP UK case control
Assay	OlinkID	UniProt	Panel	estimate	statistic	p.value	conf.low	conf.high	method	alternative	Adjusted_pval	Threshold
EEF1D	OID30335	P29692	Cardiometabolic_II	0.638617	1822	0.000488635	0.305861	1.00923	Wilcoxon rank sum test with continuity correction	two.sided	0.132378	Non-significant
EIF2AK3	OID30060	Q9NZJ5	Cardiometabolic_II	0.741098	1820	0.000513688	0.353392	1.18956	Wilcoxon rank sum test with continuity correction	two.sided	0.132378	Non-significant
DMD	OID30223	P11532	Cardiometabolic_II	0.694529	1792	0.00101575	0.318455	1.09016	Wilcoxon rank sum test with continuity correction	two.sided	0.132378	Non-significant
NFE2	OID30268	Q16621	Cardiometabolic_II	0.560933	1786	0.00117054	0.233369	0.880104	Wilcoxon rank sum test with continuity correction	two.sided	0.132378	Non-significant
IRAG2	OID20085	Q12912	Cardiometabolic	0.56513	1785	0.00119836	0.226374	0.917107	Wilcoxon rank sum test with continuity correction	two.sided	0.132378	Non-significant
RBPMS2	OID30257	Q6ZRY4	Cardiometabolic_II	0.594722	1778	0.00141085	0.225756	0.972741	Wilcoxon rank sum test with continuity correction	two.sided	0.132378	Non-significant
SCRIB	OID30225	Q14160	Cardiometabolic_II	0.540298	1777	0.0014439	0.22853	0.869158	Wilcoxon rank sum test with continuity correction	two.sided	0.132378	Non-significant
FRMD4B	OID30155	Q9Y2L6	Cardiometabolic_II	0.63207	1775	0.00151214	0.254148	1.02205	Wilcoxon rank sum test with continuity correction	two.sided	0.132378	Non-significant
ENTR1	OID30231	Q96C92	Cardiometabolic_II	0.549084	1771	0.00165762	0.198193	0.860865	Wilcoxon rank sum test with continuity correction	two.sided	0.132378	Non-significant
PKD2	OID30184	Q13563	Cardiometabolic_II	0.698014	1767	0.00181588	0.273468	1.09451	Wilcoxon rank sum test with continuity correction	two.sided	0.132378	Non-significant
SPARCL1	OID20361	Q14515	Cardiometabolic	-0.180288	843	0.00222385	-0.291916	-0.0691872	Wilcoxon rank sum test with continuity correction	two.sided	0.147381	Non-significant
CORO1A	OID20286	P31146	Cardiometabolic	0.661319	1747	0.00283627	0.248286	1.08535	Wilcoxon rank sum test with continuity correction	two.sided	0.160493	Non-significant
ENOX2	OID30152	Q16206	Cardiometabolic_II	0.503689	1745	0.00296289	0.186372	0.792903	Wilcoxon rank sum test with continuity correction	two.sided	0.160493	Non-significant
RAB33A	OID30122	Q14088	Cardiometabolic_II	0.538478	1743	0.00309465	0.185954	0.861851	Wilcoxon rank sum test with continuity correction	two.sided	0.160493	Non-significant
COPB2	OID30173	P35606	Cardiometabolic_II	0.281669	1740	0.00330232	0.0884393	0.461917	Wilcoxon rank sum test with continuity correction	two.sided	0.160493	Non-significant
KIF1C	OID30163	O43896	Cardiometabolic_II	0.326858	1737	0.00352261	0.120994	0.538106	Wilcoxon rank sum test with continuity correction	two.sided	0.160499	Non-significant
RAB11FIP3	OID30325	O75154	Cardiometabolic_II	0.536307	1727	0.00435692	0.173861	0.899748	Wilcoxon rank sum test with continuity correction	two.sided	0.185625	Non-significant
CEP170	OID30240	Q5SW79	Cardiometabolic_II	0.337296	1724	0.00464005	0.102939	0.580421	Wilcoxon rank sum test with continuity correction	two.sided	0.185625	Non-significant
PDZD2	OID30151	O15018	Cardiometabolic_II	0.607689	1722	0.00483796	0.193671	1.01296	Wilcoxon rank sum test with continuity correction	two.sided	0.185625	Non-significant
NAGK	OID30271	Q9UJ70	Cardiometabolic_II	0.452548	1712	0.00594676	0.115785	0.744249	Wilcoxon rank sum test with continuity correction	two.sided	0.215029	Non-significant
EHBP1	OID30302	Q8NDI1	Cardiometabolic_II	0.483397	1710	0.00619425	0.160168	0.829205	Wilcoxon rank sum test with continuity correction	two.sided	0.215029	Non-significant
GGCT	OID30304	O75223	Cardiometabolic_II	0.37011	1703	0.00713518	0.0931571	0.623118	Wilcoxon rank sum test with continuity correction	two.sided	0.224547	Non-significant
MET	OID20269	P08581	Cardiometabolic	-0.109006	898.5	0.0072069	-0.184133	-0.0303993	Wilcoxon rank sum test with continuity correction	two.sided	0.224547	Non-significant
CSF2	OID30072	P04141	Cardiometabolic_II	0.191528	1698	0.00788383	0.0483879	0.352414	Wilcoxon rank sum test with continuity correction	two.sided	0.224547	Non-significant
MTR	OID30110	Q99707	Cardiometabolic_II	0.295814	1696	0.00820248	0.0796499	0.465201	Wilcoxon rank sum test with continuity correction	two.sided	0.224547	Non-significant
ANK2	OID30161	Q01484	Cardiometabolic_II	0.299498	1692	0.00887457	0.0821415	0.51845	Wilcoxon rank sum test with continuity correction	two.sided	0.224547	Non-significant
MAP1LC3B2	OID30074	A6NCE7	Cardiometabolic_II	0.193169	1690	0.00922872	0.0486671	0.333422	Wilcoxon rank sum test with continuity correction	two.sided	0.224547	Non-significant
KYAT1	OID20232	Q16773	Cardiometabolic	0.383291	1688	0.00959522	0.0956684	0.674921	Wilcoxon rank sum test with continuity correction	two.sided	0.224547	Non-significant
SNX5	OID30215	Q9Y5X3	Cardiometabolic_II	0.281162	1688	0.00959522	0.0665761	0.481305	Wilcoxon rank sum test with continuity correction	two.sided	0.224547	Non-significant
HSPB1	OID20230	P04792	Cardiometabolic	0.125212	1687.5	0.0096889	0.0333736	0.227473	Wilcoxon rank sum test with continuity correction	two.sided	0.224547	Non-significant
BOC	OID20116	Q9BWV1	Cardiometabolic	-0.147352	915	0.00997507	-0.266743	-0.0372718	Wilcoxon rank sum test with continuity correction	two.sided	0.224547	Non-significant
NAA10	OID30188	P41227	Cardiometabolic_II	0.350588	1685	0.0101699	0.0783768	0.630425	Wilcoxon rank sum test with continuity correction	two.sided	0.224547	Non-significant
NT5C	OID30294	Q8TCD5	Cardiometabolic_II	0.413884	1683	0.0105696	0.0998991	0.718531	Wilcoxon rank sum test with continuity correction	two.sided	0.224547	Non-significant
SYTL4	OID30339	Q96C24	Cardiometabolic_II	0.540557	1682	0.0107747	0.166864	0.915086	Wilcoxon rank sum test with continuity correction	two.sided	0.224547	Non-significant
YOD1	OID30181	Q5VVQ6	Cardiometabolic_II	0.351209	1679.5	0.0113027	0.0860601	0.606026	Wilcoxon rank sum test with continuity correction	two.sided	0.224547	Non-significant
CALCOCO2	OID30249	Q13137	Cardiometabolic_II	0.466594	1679	0.0114113	0.121864	0.823838	Wilcoxon rank sum test with continuity correction	two.sided	0.224547	Non-significant
IFNW1	OID30129	P05000	Cardiometabolic_II	0.175612	1677	0.0118541	0.0411328	0.308109	Wilcoxon rank sum test with continuity correction	two.sided	0.224547	Non-significant
PMM2	OID30125	O15305	Cardiometabolic_II	0.301891	1673	0.0127856	0.0709473	0.519912	Wilcoxon rank sum test with continuity correction	two.sided	0.224547	Non-significant
LILRA3	OID30376	Q8N6C8	Cardiometabolic_II	0.251097	1671	0.0132749	0.0526671	0.470051	Wilcoxon rank sum test with continuity correction	two.sided	0.224547	Non-significant
CNP	OID30285	P09543	Cardiometabolic_II	0.363725	1668	0.0140406	0.0876757	0.614649	Wilcoxon rank sum test with continuity correction	two.sided	0.224547	Non-significant
COMMD1	OID30222	Q8N668	Cardiometabolic_II	0.396526	1668	0.0140406	0.0839384	0.681644	Wilcoxon rank sum test with continuity correction	two.sided	0.224547	Non-significant
NRP1	OID20390	O14786	Cardiometabolic	-0.120567	934	0.014304	-0.228631	-0.0213536	Wilcoxon rank sum test with continuity correction	two.sided	0.224547	Non-significant
GRHPR	OID30289	Q9UBQ7	Cardiometabolic_II	0.299119	1666	0.0145723	0.0671861	0.524958	Wilcoxon rank sum test with continuity correction	two.sided	0.224547	Non-significant
CMC1	OID30360	Q7Z7K0	Cardiometabolic_II	0.529544	1664	0.0151216	0.108499	0.960318	Wilcoxon rank sum test with continuity correction	two.sided	0.224547	Non-significant
DTYMK	OID30308	P23919	Cardiometabolic_II	0.414638	1664	0.0151216	0.0838567	0.757703	Wilcoxon rank sum test with continuity correction	two.sided	0.224547	Non-significant
UHRF2	OID30171	Q96PU4	Cardiometabolic_II	0.19096	1663.5	0.0152615	0.0370283	0.343832	Wilcoxon rank sum test with continuity correction	two.sided	0.224547	Non-significant
LRRC59	OID30361	Q96AG4	Cardiometabolic_II	0.529381	1663	0.0154031	0.134327	0.974132	Wilcoxon rank sum test with continuity correction	two.sided	0.224547	Non-significant
COMT	OID20086	P21964	Cardiometabolic	0.316147	1661	0.0159799	0.0581201	0.58627	Wilcoxon rank sum test with continuity correction	two.sided	0.224547	Non-significant
PDIA4	OID30375	P13667	Cardiometabolic_II	0.363656	1659	0.016575	0.0547857	0.638532	Wilcoxon rank sum test with continuity correction	two.sided	0.224547	Non-significant
TALDO1	OID30414	P37837	Cardiometabolic_II	0.294352	1659	0.0165756	0.0555816	0.534909	Wilcoxon rank sum test with continuity correction	two.sided	0.224547	Non-significant
TSNAX	OID30185	Q99598	Cardiometabolic_II	0.313152	1658.5	0.0167269	0.0515531	0.543531	Wilcoxon rank sum test with continuity correction	two.sided	0.224547	Non-significant
TYRO3	OID20161	Q06418	Cardiometabolic	-0.133074	942.5	0.0167272	-0.23471	-0.0245544	Wilcoxon rank sum test with continuity correction	two.sided	0.224547	Non-significant
IGHMBP2	OID30123	P38935	Cardiometabolic_II	0.406058	1658	0.0168807	0.0905544	0.743341	Wilcoxon rank sum test with continuity correction	two.sided	0.224547	Non-significant
CCL15	OID20328	Q16663	Cardiometabolic	-0.17976	944	0.0171907	-0.333605	-0.0280763	Wilcoxon rank sum test with continuity correction	two.sided	0.224547	Non-significant
SPESP1	OID30298	Q6UW49	Cardiometabolic_II	-0.164563	945	0.0175057	-0.302001	-0.0289734	Wilcoxon rank sum test with continuity correction	two.sided	0.224547	Non-significant
BNIP2	OID30292	Q12982	Cardiometabolic_II	0.324307	1654	0.0181509	0.050069	0.580654	Wilcoxon rank sum test with continuity correction	two.sided	0.224547	Non-significant
FAM172A	OID30248	Q8WUF8	Cardiometabolic_II	0.325858	1654	0.0181509	0.0524958	0.57861	Wilcoxon rank sum test with continuity correction	two.sided	0.224547	Non-significant
GP1BB	OID30174	P13224	Cardiometabolic_II	0.379632	1653.5	0.0183151	0.0551795	0.691517	Wilcoxon rank sum test with continuity correction	two.sided	0.224547	Non-significant
SKIV2L	OID30056	Q15477	Cardiometabolic_II	0.183575	1653.5	0.0183151	0.0270894	0.333136	Wilcoxon rank sum test with continuity correction	two.sided	0.224547	Non-significant
EIF5	OID30156	P55010	Cardiometabolic_II	0.31482	1653	0.0184812	0.0505402	0.560334	Wilcoxon rank sum test with continuity correction	two.sided	0.224547	Non-significant
DNAJB8	OID20093	Q8NHS0	Cardiometabolic	0.311129	1650	0.019504	0.053566	0.578139	Wilcoxon rank sum test with continuity correction	two.sided	0.225689	Non-significant
ECI2	OID30142	O75521	Cardiometabolic_II	0.375346	1650	0.019504	0.0659373	0.71884	Wilcoxon rank sum test with continuity correction	two.sided	0.225689	Non-significant
HPSE	OID30409	Q9Y251	Cardiometabolic_II	0.341307	1650	0.019504	0.0623879	0.64091	Wilcoxon rank sum test with continuity correction	two.sided	0.225689	Non-significant
HMGCS1	OID30157	Q01581	Cardiometabolic_II	0.16113	1645	0.0213187	0.0235583	0.315311	Wilcoxon rank sum test with continuity correction	two.sided	0.242834	Non-significant
PGD	OID30344	P52209	Cardiometabolic_II	0.357894	1643	0.0220848	0.0580233	0.656724	Wilcoxon rank sum test with continuity correction	two.sided	0.24769	Non-significant
BCAT1	OID30312	P54687	Cardiometabolic_II	0.251729	1641	0.0228747	0.0353116	0.484131	Wilcoxon rank sum test with continuity correction	two.sided	0.248891	Non-significant
NPDC1	OID20205	Q9NQX5	Cardiometabolic	-0.1291	960	0.0228747	-0.255373	-0.0143775	Wilcoxon rank sum test with continuity correction	two.sided	0.248891	Non-significant
SUSD1	OID20072	Q6UWL2	Cardiometabolic	0.0685514	1639.5	0.023482	0.012983	0.131335	Wilcoxon rank sum test with continuity correction	two.sided	0.250272	Non-significant
ENTPD5	OID20104	O75356	Cardiometabolic	-0.0804754	962	0.0236883	-0.148043	-0.00968647	Wilcoxon rank sum test with continuity correction	two.sided	0.250272	Non-significant
PPM1F	OID30350	P49593	Cardiometabolic_II	0.255327	1638	0.0241056	0.0243505	0.456176	Wilcoxon rank sum test with continuity correction	two.sided	0.251042	Non-significant
CST6	OID20293	Q15828	Cardiometabolic	-0.232692	965	0.0249577	-0.428921	-0.0379374	Wilcoxon rank sum test with continuity correction	two.sided	0.256256	Non-significant
SERPINA11	OID20281	Q86U17	Cardiometabolic	-0.220734	968	0.0262847	-0.420178	-0.0274572	Wilcoxon rank sum test with continuity correction	two.sided	0.264413	Non-significant
GLRX	OID20195	P35754	Cardiometabolic	0.23168	1631.5	0.0269704	0.0290828	0.424112	Wilcoxon rank sum test with continuity correction	two.sided	0.264413	Non-significant
IGFBP1	OID20246	P08833	Cardiometabolic	-0.609419	970	0.0272029	-1.22634	-0.0805572	Wilcoxon rank sum test with continuity correction	two.sided	0.264413	Non-significant
LMOD1	OID30212	P29536	Cardiometabolic_II	-0.147263	970	0.0272029	-0.276761	-0.0181554	Wilcoxon rank sum test with continuity correction	two.sided	0.264413	Non-significant
CCL5	OID20412	P13501	Cardiometabolic	0.315719	1629	0.0281487	0.0409413	0.585771	Wilcoxon rank sum test with continuity correction	two.sided	0.270005	Non-significant
EIF2S2	OID30270	P20042	Cardiometabolic_II	0.287644	1628	0.0286321	0.0327395	0.544435	Wilcoxon rank sum test with continuity correction	two.sided	0.271075	Non-significant
MYDGF	OID30313	Q969H8	Cardiometabolic_II	0.407745	1625	0.0301254	0.0432751	0.751947	Wilcoxon rank sum test with continuity correction	two.sided	0.273422	Non-significant
MYH9	OID30382	P35579	Cardiometabolic_II	0.356949	1625	0.0301254	0.027285	0.720637	Wilcoxon rank sum test with continuity correction	two.sided	0.273422	Non-significant
POMC	OID30282	P01189	Cardiometabolic_II	-0.304858	976	0.0301254	-0.607463	-0.0286885	Wilcoxon rank sum test with continuity correction	two.sided	0.273422	Non-significant
TSPAN15	OID30095	O95858	Cardiometabolic_II	0.176566	1624.5	0.0303803	0.0169717	0.33057	Wilcoxon rank sum test with continuity correction	two.sided	0.273422	Non-significant
C1GALT1C1	OID30180	Q96EU7	Cardiometabolic_II	0.170179	1622	0.0316852	0.015079	0.319302	Wilcoxon rank sum test with continuity correction	two.sided	0.28169	Non-significant
OPLAH	OID30201	O14841	Cardiometabolic_II	0.250659	1620	0.0327632	0.0232697	0.475422	Wilcoxon rank sum test with continuity correction	two.sided	0.285161	Non-significant
BRD3	OID30093	Q15059	Cardiometabolic_II	0.277241	1619	0.0333133	0.0197747	0.540825	Wilcoxon rank sum test with continuity correction	two.sided	0.285161	Non-significant
ADRA2A	OID30067	P08913	Cardiometabolic_II	0.159642	1618	0.0338723	0.0145708	0.31875	Wilcoxon rank sum test with continuity correction	two.sided	0.285161	Non-significant
EDN1	OID30224	P05305	Cardiometabolic_II	-0.121294	984	0.0344389	-0.239514	-0.00789224	Wilcoxon rank sum test with continuity correction	two.sided	0.285161	Non-significant
HSD17B3	OID30145	P37058	Cardiometabolic_II	0.412989	1617	0.0344389	0.0353534	0.784038	Wilcoxon rank sum test with continuity correction	two.sided	0.285161	Non-significant
RAB27B	OID30354	O00194	Cardiometabolic_II	0.0920252	1616	0.0350124	0.00882823	0.180983	Wilcoxon rank sum test with continuity correction	two.sided	0.285161	Non-significant
CHRDL2	OID20223	Q6WN34	Cardiometabolic	-0.222821	985	0.0350135	-0.420708	-0.0180207	Wilcoxon rank sum test with continuity correction	two.sided	0.285161	Non-significant
CRYZL1	OID30272	O95825	Cardiometabolic_II	0.253752	1615	0.0355962	0.0206518	0.481212	Wilcoxon rank sum test with continuity correction	two.sided	0.285161	Non-significant
SARG	OID30331	Q9BW04	Cardiometabolic_II	0.4055	1615	0.0355962	0.0278913	0.753525	Wilcoxon rank sum test with continuity correction	two.sided	0.285161	Non-significant
QDPR	OID20174	P09417	Cardiometabolic	0.198437	1614	0.0361872	0.0130402	0.395268	Wilcoxon rank sum test with continuity correction	two.sided	0.286744	Non-significant
BLMH	OID20336	Q13867	Cardiometabolic	0.157708	1613	0.0367866	0.00902175	0.309734	Wilcoxon rank sum test with continuity correction	two.sided	0.288359	Non-significant
COL2A1	OID30286	P02458	Cardiometabolic_II	0.430136	1612	0.0373944	0.0209604	0.815015	Wilcoxon rank sum test with continuity correction	two.sided	0.290005	Non-significant
PDCD6	OID20163	O75340	Cardiometabolic	0.167622	1610	0.0386351	0.0110858	0.340852	Wilcoxon rank sum test with continuity correction	two.sided	0.296474	Non-significant
NUP50	OID30100	Q9UKX7	Cardiometabolic_II	0.112874	1607.5	0.0402352	0.00364341	0.222721	Wilcoxon rank sum test with continuity correction	two.sided	0.305536	Non-significant
ITPR1	OID30216	Q14643	Cardiometabolic_II	0.181783	1606	0.0412234	0.00696846	0.363954	Wilcoxon rank sum test with continuity correction	two.sided	0.308484	Non-significant
SOD1	OID20386	P00441	Cardiometabolic	0.234453	1605.5	0.0415564	0.00819689	0.463709	Wilcoxon rank sum test with continuity correction	two.sided	0.308484	Non-significant
SORT1	OID20213	Q99523	Cardiometabolic	0.178664	1605	0.0418928	0.00977404	0.35135	Wilcoxon rank sum test with continuity correction	two.sided	0.308484	Non-significant
RILPL2	OID30342	Q969X0	Cardiometabolic_II	0.311623	1603	0.0432593	0.0129968	0.616116	Wilcoxon rank sum test with continuity correction	two.sided	0.312238	Non-significant
RTKN2	OID30049	Q8IZC4	Cardiometabolic_II	0.184205	1603	0.0432593	0.00618077	0.353061	Wilcoxon rank sum test with continuity correction	two.sided	0.312238	Non-significant
WASF1	OID20091	Q92558	Cardiometabolic	0.347443	1601	0.0446633	0.00807266	0.664404	Wilcoxon rank sum test with continuity correction	two.sided	0.319211	Non-significant
ASAH1	OID30415	Q13510	Cardiometabolic_II	0.25542	1599	0.0461048	0.00326744	0.497429	Wilcoxon rank sum test with continuity correction	two.sided	0.324212	Non-significant
ATP1B1	OID30124	P05026	Cardiometabolic_II	0.146459	1597	0.0475866	0.00264703	0.296358	Wilcoxon rank sum test with continuity correction	two.sided	0.324212	Non-significant
GNPDA1	OID30197	P46926	Cardiometabolic_II	0.0992259	1597	0.0475866	0.00166323	0.193435	Wilcoxon rank sum test with continuity correction	two.sided	0.324212	Non-significant
SLC12A2	OID30077	P55011	Cardiometabolic_II	0.133035	1597	0.0475866	0.00213814	0.272476	Wilcoxon rank sum test with continuity correction	two.sided	0.324212	Non-significant
SNU13	OID30052	P55769	Cardiometabolic_II	0.397011	1597	0.0475866	0.00404982	0.823222	Wilcoxon rank sum test with continuity correction	two.sided	0.324212	Non-significant
UBE2L6	OID30321	O14933	Cardiometabolic_II	0.291742	1596	0.0483421	0.00343176	0.613574	Wilcoxon rank sum test with continuity correction	two.sided	0.326309	Non-significant
TSLP	OID20056	Q969D9	Cardiometabolic	-0.154349	1006	0.049107	-0.309342	-0.00124515	Wilcoxon rank sum test with continuity correction	two.sided	0.327612	Non-significant
BAG6	OID20114	P46379	Cardiometabolic	0.175517	1594	0.0498827	0.000161973	0.358808	Wilcoxon rank sum test with continuity correction	two.sided	0.327612	Non-significant
UGDH	OID30081	O60701	Cardiometabolic_II	0.436876	1594	0.0498833	0.00189746	0.906202	Wilcoxon rank sum test with continuity correction	two.sided	0.327612	Non-significant
M6PR	OID30208	P20645	Cardiometabolic_II	0.18191	1592.5	0.0510654	-0.000760943	0.375522	Wilcoxon rank sum test with continuity correction	two.sided	0.332381	Non-significant
PLPBP	OID20144	O94903	Cardiometabolic	0.260754	1591	0.0522722	-0.00284283	0.520227	Wilcoxon rank sum test with continuity correction	two.sided	0.33364	Non-significant
PPIB	OID20331	P23284	Cardiometabolic	0.232123	1591	0.0522722	-0.00380571	0.474236	Wilcoxon rank sum test with continuity correction	two.sided	0.33364	Non-significant
USP47	OID30119	Q96K76	Cardiometabolic_II	0.333475	1590	0.0530888	-0.00496765	0.718517	Wilcoxon rank sum test with continuity correction	two.sided	0.33364	Non-significant
PROCR	OID30149	Q9UNN8	Cardiometabolic_II	0.091444	1590	0.0530895	-0.000508336	0.177836	Wilcoxon rank sum test with continuity correction	two.sided	0.33364	Non-significant
LIPF	OID30266	P07098	Cardiometabolic_II	0.228028	1588	0.054756	-0.0028585	0.459731	Wilcoxon rank sum test with continuity correction	two.sided	0.334664	Non-significant
VSTM2L	OID20067	Q96N03	Cardiometabolic	0.18351	1588	0.054756	-0.00394245	0.369668	Wilcoxon rank sum test with continuity correction	two.sided	0.334664	Non-significant
ADGRF5	OID30349	Q8IZF2	Cardiometabolic_II	0.0928704	1587	0.0556049	-0.00320018	0.186418	Wilcoxon rank sum test with continuity correction	two.sided	0.334664	Non-significant
HCG22	OID30088	E2RYF7	Cardiometabolic_II	0.24039	1587	0.0556056	-0.00465405	0.455531	Wilcoxon rank sum test with continuity correction	two.sided	0.334664	Non-significant
SIL1	OID30207	Q9H173	Cardiometabolic_II	-0.0962795	1014	0.0556056	-0.211314	0.00163154	Wilcoxon rank sum test with continuity correction	two.sided	0.334664	Non-significant
GGACT	OID30290	Q9BVM4	Cardiometabolic_II	0.337936	1586.5	0.0560337	-0.00951666	0.669944	Wilcoxon rank sum test with continuity correction	two.sided	0.334664	Non-significant
COX6B1	OID30317	P14854	Cardiometabolic_II	0.286356	1586	0.056466	-0.00427215	0.562046	Wilcoxon rank sum test with continuity correction	two.sided	0.334664	Non-significant
CASP3	OID20305	P42574	Cardiometabolic	0.311147	1584	0.0582202	-0.00974605	0.591835	Wilcoxon rank sum test with continuity correction	two.sided	0.33954	Non-significant
ELOB	OID30127	Q15370	Cardiometabolic_II	0.248223	1584	0.0582202	-0.00661277	0.509006	Wilcoxon rank sum test with continuity correction	two.sided	0.33954	Non-significant
ATP6V1G1	OID30242	O75348	Cardiometabolic_II	0.251574	1582	0.0600194	-0.00910133	0.529922	Wilcoxon rank sum test with continuity correction	two.sided	0.344284	Non-significant
CLEC1A	OID20099	Q8NC01	Cardiometabolic	-0.146495	1019	0.0600194	-0.292718	0.0037428	Wilcoxon rank sum test with continuity correction	two.sided	0.344284	Non-significant
FHIP2A	OID30187	Q5W0V3	Cardiometabolic_II	0.253016	1581.5	0.0604757	-0.00860629	0.510817	Wilcoxon rank sum test with continuity correction	two.sided	0.344284	Non-significant
DHODH	OID30137	Q02127	Cardiometabolic_II	0.275067	1580	0.0618645	-0.0237311	0.544714	Wilcoxon rank sum test with continuity correction	two.sided	0.344284	Non-significant
ENPEP	OID30135	Q07075	Cardiometabolic_II	-0.149608	1021	0.0618645	-0.318949	0.0123305	Wilcoxon rank sum test with continuity correction	two.sided	0.344284	Non-significant
PRKD2	OID30140	Q9BZL6	Cardiometabolic_II	0.219166	1579	0.0628046	-0.0140475	0.503545	Wilcoxon rank sum test with continuity correction	two.sided	0.344284	Non-significant
RAB10	OID30357	P61026	Cardiometabolic_II	0.281786	1579	0.0628046	-0.0170437	0.625712	Wilcoxon rank sum test with continuity correction	two.sided	0.344284	Non-significant
CSDE1	OID30183	O75534	Cardiometabolic_II	0.351004	1578	0.0637563	-0.019333	0.733607	Wilcoxon rank sum test with continuity correction	two.sided	0.344284	Non-significant
RPS10	OID30070	P46783	Cardiometabolic_II	0.103563	1578	0.0637563	-0.00564465	0.229851	Wilcoxon rank sum test with continuity correction	two.sided	0.344284	Non-significant
TREH	OID30388	O43280	Cardiometabolic_II	0.182283	1578	0.0637563	-0.00961652	0.383203	Wilcoxon rank sum test with continuity correction	two.sided	0.344284	Non-significant
CCDC80	OID20226	Q76M96	Cardiometabolic	-0.122247	1024	0.06472	-0.272932	0.00973635	Wilcoxon rank sum test with continuity correction	two.sided	0.344386	Non-significant
GCLM	OID30059	P48507	Cardiometabolic_II	0.224206	1577	0.06472	-0.013825	0.456448	Wilcoxon rank sum test with continuity correction	two.sided	0.344386	Non-significant
BOLA2_BOLA2B	OID30267	Q9H3K6	Cardiometabolic_II	0.178841	1576.5	0.0652056	-0.0111242	0.370449	Wilcoxon rank sum test with continuity correction	two.sided	0.344456	Non-significant
CD93	OID20397	Q9NPY3	Cardiometabolic	-0.10536	1025	0.0656957	-0.218408	0.00631632	Wilcoxon rank sum test with continuity correction	two.sided	0.344548	Non-significant
RAB39B	OID30069	Q96DA2	Cardiometabolic_II	0.342667	1574	0.0676834	-0.0249173	0.713571	Wilcoxon rank sum test with continuity correction	two.sided	0.351802	Non-significant
TOMM20	OID30353	Q15388	Cardiometabolic_II	0.425645	1573	0.0686956	-0.0380249	0.88535	Wilcoxon rank sum test with continuity correction	two.sided	0.351802	Non-significant
CACNA1H	OID30064	O95180	Cardiometabolic_II	-0.199896	1031	0.0718072	-0.41543	0.0166099	Wilcoxon rank sum test with continuity correction	two.sided	0.351802	Non-significant
CBS	OID30200	P35520	Cardiometabolic_II	0.133557	1570	0.0718072	-0.014817	0.319856	Wilcoxon rank sum test with continuity correction	two.sided	0.351802	Non-significant
DIABLO	OID20184	Q9NR28	Cardiometabolic	0.305132	1570	0.0718072	-0.0316141	0.627024	Wilcoxon rank sum test with continuity correction	two.sided	0.351802	Non-significant
PNMA1	OID30194	Q8ND90	Cardiometabolic_II	0.340241	1570	0.0718072	-0.0218241	0.701541	Wilcoxon rank sum test with continuity correction	two.sided	0.351802	Non-significant
RNF5	OID30218	Q99942	Cardiometabolic_II	0.228761	1570	0.0718072	-0.0219093	0.443701	Wilcoxon rank sum test with continuity correction	two.sided	0.351802	Non-significant
ANXA4	OID20123	P09525	Cardiometabolic	0.233669	1569	0.0728698	-0.0165255	0.479743	Wilcoxon rank sum test with continuity correction	two.sided	0.351802	Non-significant
CA1	OID20409	P00915	Cardiometabolic	0.223924	1569	0.0728698	-0.0176397	0.429734	Wilcoxon rank sum test with continuity correction	two.sided	0.351802	Non-significant
ENG	OID20287	P17813	Cardiometabolic	-0.0783565	1032	0.0728698	-0.158556	0.00774089	Wilcoxon rank sum test with continuity correction	two.sided	0.351802	Non-significant
POSTN	OID30410	Q15063	Cardiometabolic_II	-0.133477	1032	0.0728698	-0.281805	0.0159119	Wilcoxon rank sum test with continuity correction	two.sided	0.351802	Non-significant
SERPINE2	OID30359	P07093	Cardiometabolic_II	0.308183	1569	0.0728698	-0.0229374	0.625553	Wilcoxon rank sum test with continuity correction	two.sided	0.351802	Non-significant
LACTB2	OID20150	Q53H82	Cardiometabolic	0.254673	1568	0.0739435	-0.0282168	0.535862	Wilcoxon rank sum test with continuity correction	two.sided	0.352327	Non-significant
CHMP6	OID30327	Q96FZ7	Cardiometabolic_II	0.195876	1568	0.0739451	-0.0197332	0.405112	Wilcoxon rank sum test with continuity correction	two.sided	0.352327	Non-significant
FCGR2A	OID20391	P12318	Cardiometabolic	0.167743	1567	0.0750334	-0.0148342	0.434248	Wilcoxon rank sum test with continuity correction	two.sided	0.352899	Non-significant
IGF2BP3	OID30112	O00425	Cardiometabolic_II	0.332084	1567	0.0750334	-0.0421598	0.656853	Wilcoxon rank sum test with continuity correction	two.sided	0.352899	Non-significant
MARCO	OID20210	Q9UEW3	Cardiometabolic	-0.136321	1035	0.0761347	-0.252819	0.0147722	Wilcoxon rank sum test with continuity correction	two.sided	0.353517	Non-significant
SAT1	OID30111	P21673	Cardiometabolic_II	0.148754	1566	0.0761347	-0.0153151	0.310354	Wilcoxon rank sum test with continuity correction	two.sided	0.353517	Non-significant
ECHS1	OID30239	P30084	Cardiometabolic_II	0.277084	1565	0.0772492	-0.0261083	0.567136	Wilcoxon rank sum test with continuity correction	two.sided	0.356422	Non-significant
FSTL1	OID30254	Q12841	Cardiometabolic_II	-0.0734459	1038	0.0795172	-0.159239	0.0101055	Wilcoxon rank sum test with continuity correction	two.sided	0.364125	Non-significant
COL1A1	OID20335	P02452	Cardiometabolic	-0.167963	1040.5	0.0824291	-0.355004	0.0246132	Wilcoxon rank sum test with continuity correction	two.sided	0.364125	Non-significant
CRYBB1	OID30319	P53674	Cardiometabolic_II	0.295233	1560	0.0830226	-0.0285185	0.60314	Wilcoxon rank sum test with continuity correction	two.sided	0.364125	Non-significant
GMFG	OID30340	O60234	Cardiometabolic_II	0.173864	1560	0.0830226	-0.0128701	0.358869	Wilcoxon rank sum test with continuity correction	two.sided	0.364125	Non-significant
NIT2	OID30336	Q9NQR4	Cardiometabolic_II	0.246174	1559	0.0842182	-0.0377493	0.532739	Wilcoxon rank sum test with continuity correction	two.sided	0.364125	Non-significant
RBM19	OID30090	Q9Y4C8	Cardiometabolic_II	0.260673	1559	0.0842182	-0.036067	0.627809	Wilcoxon rank sum test with continuity correction	two.sided	0.364125	Non-significant
TYMP	OID20234	P19971	Cardiometabolic	0.197441	1559	0.0842182	-0.0252692	0.428352	Wilcoxon rank sum test with continuity correction	two.sided	0.364125	Non-significant
DOK2	OID20138	O60496	Cardiometabolic	0.298946	1558	0.0854278	-0.0497003	0.67124	Wilcoxon rank sum test with continuity correction	two.sided	0.364125	Non-significant
HMGCL	OID30214	P35914	Cardiometabolic_II	0.207837	1558	0.0854278	-0.0277783	0.465907	Wilcoxon rank sum test with continuity correction	two.sided	0.364125	Non-significant
PDGFA	OID20313	P04085	Cardiometabolic	0.274437	1558	0.0854278	-0.0442182	0.568344	Wilcoxon rank sum test with continuity correction	two.sided	0.364125	Non-significant
CXCL8	OID20153	P10145	Cardiometabolic	0.220864	1557.5	0.086036	-0.0251401	0.474384	Wilcoxon rank sum test with continuity correction	two.sided	0.364125	Non-significant
NFKB1	OID30160	P19838	Cardiometabolic_II	0.308443	1557	0.0866504	-0.036024	0.638657	Wilcoxon rank sum test with continuity correction	two.sided	0.364125	Non-significant
ATP1B3	OID30065	P54709	Cardiometabolic_II	0.087309	1557	0.0866513	-0.0126338	0.206111	Wilcoxon rank sum test with continuity correction	two.sided	0.364125	Non-significant
PAG1	OID20108	Q9NWQ8	Cardiometabolic	0.299024	1557	0.0866513	-0.0475295	0.621135	Wilcoxon rank sum test with continuity correction	two.sided	0.364125	Non-significant
PPIF	OID30385	P30405	Cardiometabolic_II	0.409863	1557	0.0866513	-0.0605115	0.890049	Wilcoxon rank sum test with continuity correction	two.sided	0.364125	Non-significant
MAN2B2	OID30306	Q9Y2E5	Cardiometabolic_II	0.200338	1556	0.0878889	-0.0249231	0.456653	Wilcoxon rank sum test with continuity correction	two.sided	0.364125	Non-significant
SERPINE1	OID20342	P05121	Cardiometabolic	0.230531	1556	0.0878889	-0.0396274	0.472582	Wilcoxon rank sum test with continuity correction	two.sided	0.364125	Non-significant
FADD	OID20151	Q13158	Cardiometabolic	0.286733	1555.5	0.0885122	-0.0369177	0.556071	Wilcoxon rank sum test with continuity correction	two.sided	0.364125	Non-significant
ACADSB	OID30356	P45954	Cardiometabolic_II	0.470975	1555	0.0891408	-0.05603	1.02105	Wilcoxon rank sum test with continuity correction	two.sided	0.364125	Non-significant
DDT	OID30372	P30046	Cardiometabolic_II	0.189232	1555	0.0891408	-0.0277282	0.39645	Wilcoxon rank sum test with continuity correction	two.sided	0.364125	Non-significant
TPR	OID30143	P12270	Cardiometabolic_II	0.431822	1554	0.090406	-0.0767007	1.03517	Wilcoxon rank sum test with continuity correction	two.sided	0.364125	Non-significant
ACY1	OID20137	Q03154	Cardiometabolic	0.200112	1554	0.0904069	-0.0471027	0.42651	Wilcoxon rank sum test with continuity correction	two.sided	0.364125	Non-significant
GATD3	OID30253	P0DPI2	Cardiometabolic_II	0.249703	1554	0.0904069	-0.042657	0.57522	Wilcoxon rank sum test with continuity correction	two.sided	0.364125	Non-significant
BHMT2	OID30051	Q9H2M3	Cardiometabolic_II	0.0645452	1552	0.0929827	-0.0110175	0.133709	Wilcoxon rank sum test with continuity correction	two.sided	0.370406	Non-significant
REN	OID20201	P00797	Cardiometabolic	0.187759	1552	0.0929827	-0.0266864	0.39466	Wilcoxon rank sum test with continuity correction	two.sided	0.370406	Non-significant
PI3	OID20326	P19957	Cardiometabolic	-0.177609	1050	0.0942916	-0.39924	0.0294317	Wilcoxon rank sum test with continuity correction	two.sided	0.371563	Non-significant
LRCH4	OID30191	O75427	Cardiometabolic_II	0.301162	1551	0.0942925	-0.0490197	0.66164	Wilcoxon rank sum test with continuity correction	two.sided	0.371563	Non-significant
BPIFB1	OID20308	Q8TDL5	Cardiometabolic	-0.238125	1051	0.095617	-0.529365	0.0466382	Wilcoxon rank sum test with continuity correction	two.sided	0.374757	Non-significant
CRX	OID20070	O43186	Cardiometabolic	-0.159376	1052	0.0969564	-0.370834	0.0245099	Wilcoxon rank sum test with continuity correction	two.sided	0.377974	Non-significant
SLITRK6	OID20094	Q9H5Y7	Cardiometabolic	-0.11456	1053	0.0983108	-0.252141	0.0229634	Wilcoxon rank sum test with continuity correction	two.sided	0.379171	Non-significant
CXCL5	OID20207	P42830	Cardiometabolic	0.36652	1547	0.0996802	-0.0693335	0.793514	Wilcoxon rank sum test with continuity correction	two.sided	0.379171	Non-significant
GP1BA	OID20381	P07359	Cardiometabolic	0.154578	1547	0.0996802	-0.020854	0.282489	Wilcoxon rank sum test with continuity correction	two.sided	0.379171	Non-significant
LGALS1	OID20154	P09382	Cardiometabolic	0.152424	1546	0.101065	-0.0352467	0.336334	Wilcoxon rank sum test with continuity correction	two.sided	0.379171	Non-significant
MSMB	OID20275	P08118	Cardiometabolic	-0.218133	1055	0.101065	-0.500347	0.0470449	Wilcoxon rank sum test with continuity correction	two.sided	0.379171	Non-significant
AIF1L	OID30204	Q9BQI0	Cardiometabolic_II	0.122057	1545.5	0.101761	-0.0230037	0.273928	Wilcoxon rank sum test with continuity correction	two.sided	0.379171	Non-significant
SPINK8	OID30153	P0C7L1	Cardiometabolic_II	0.140689	1545	0.102463	-0.0330364	0.319342	Wilcoxon rank sum test with continuity correction	two.sided	0.379171	Non-significant
CDH17	OID20134	Q12864	Cardiometabolic	-0.218639	1056	0.102465	-0.437822	0.0393045	Wilcoxon rank sum test with continuity correction	two.sided	0.379171	Non-significant
HIP1	OID30071	O00291	Cardiometabolic_II	0.131043	1545	0.102465	-0.0283326	0.285346	Wilcoxon rank sum test with continuity correction	two.sided	0.379171	Non-significant
L3HYPDH	OID30314	Q96EM0	Cardiometabolic_II	0.454047	1545	0.102465	-0.0927808	0.941949	Wilcoxon rank sum test with continuity correction	two.sided	0.379171	Non-significant
IL2RA	OID20267	P01589	Cardiometabolic	-0.128275	1057	0.103879	-0.282904	0.029645	Wilcoxon rank sum test with continuity correction	two.sided	0.382463	Non-significant
GADD45GIP1	OID30237	Q8TAE8	Cardiometabolic_II	0.203944	1543	0.105311	-0.0551015	0.463144	Wilcoxon rank sum test with continuity correction	two.sided	0.383857	Non-significant
IL19	OID20158	Q9UHD0	Cardiometabolic	-0.198952	1058	0.105311	-0.423559	0.0423106	Wilcoxon rank sum test with continuity correction	two.sided	0.383857	Non-significant
GBP6	OID30139	Q6ZN66	Cardiometabolic_II	0.236406	1540.5	0.108955	-0.0481154	0.549706	Wilcoxon rank sum test with continuity correction	two.sided	0.395165	Non-significant
ANXA2	OID30263	P07355	Cardiometabolic_II	0.480415	1539	0.111191	-0.110254	1.3111	Wilcoxon rank sum test with continuity correction	two.sided	0.3993	Non-significant
MPHOSPH8	OID20092	Q99549	Cardiometabolic	0.260235	1539	0.111191	-0.083438	0.620765	Wilcoxon rank sum test with continuity correction	two.sided	0.3993	Non-significant
NOS2	OID30087	P35228	Cardiometabolic_II	0.0933068	1538	0.112699	-0.0265489	0.211715	Wilcoxon rank sum test with continuity correction	two.sided	0.400774	Non-significant
MAN1A2	OID30262	O60476	Cardiometabolic_II	-0.0860761	1063	0.1127	-0.180916	0.0225006	Wilcoxon rank sum test with continuity correction	two.sided	0.400774	Non-significant
TCN2	OID20341	P20062	Cardiometabolic	-0.109285	1063.5	0.11346	-0.240432	0.0276472	Wilcoxon rank sum test with continuity correction	two.sided	0.401517	Non-significant
NTproBNP	OID20125	NTproBNP	Cardiometabolic	-0.302937	1064	0.114226	-0.702716	0.0744478	Wilcoxon rank sum test with continuity correction	two.sided	0.402275	Non-significant
INPP5D	OID30259	Q92835	Cardiometabolic_II	0.27809	1536	0.115767	-0.0712358	0.639104	Wilcoxon rank sum test with continuity correction	two.sided	0.403804	Non-significant
TIMM10	OID30358	P62072	Cardiometabolic_II	0.262253	1536	0.115768	-0.0622164	0.617506	Wilcoxon rank sum test with continuity correction	two.sided	0.403804	Non-significant
ARL2BP	OID30121	Q9Y2Y0	Cardiometabolic_II	0.167635	1534.5	0.118111	-0.0565354	0.408437	Wilcoxon rank sum test with continuity correction	two.sided	0.408864	Non-significant
CDH5	OID20243	P33151	Cardiometabolic	-0.104721	1067	0.118902	-0.245952	0.0204357	Wilcoxon rank sum test with continuity correction	two.sided	0.408864	Non-significant
PACS2	OID30186	Q86VP3	Cardiometabolic_II	0.259855	1534	0.118902	-0.0694675	0.606542	Wilcoxon rank sum test with continuity correction	two.sided	0.408864	Non-significant
LONP1	OID30219	P36776	Cardiometabolic_II	0.28402	1533	0.120493	-0.083049	0.665342	Wilcoxon rank sum test with continuity correction	two.sided	0.410464	Non-significant
PDE4D	OID30084	Q08499	Cardiometabolic_II	0.121527	1533	0.120493	-0.037814	0.261207	Wilcoxon rank sum test with continuity correction	two.sided	0.410464	Non-significant
HNRNPK	OID20051	P61978	Cardiometabolic	0.268261	1532	0.122101	-0.0751907	0.610843	Wilcoxon rank sum test with continuity correction	two.sided	0.413743	Non-significant
ACP5	OID20314	P13686	Cardiometabolic	0.125787	1531	0.123726	-0.0295092	0.297741	Wilcoxon rank sum test with continuity correction	two.sided	0.413743	Non-significant
PLXNB2	OID20317	O15031	Cardiometabolic	0.0765493	1531	0.123726	-0.022536	0.19033	Wilcoxon rank sum test with continuity correction	two.sided	0.413743	Non-significant
TWF2	OID30386	Q6IBS0	Cardiometabolic_II	0.272914	1531	0.123726	-0.0738539	0.601106	Wilcoxon rank sum test with continuity correction	two.sided	0.413743	Non-significant
TGM2	OID20141	P21980	Cardiometabolic	0.161284	1530	0.125367	-0.0508864	0.391389	Wilcoxon rank sum test with continuity correction	two.sided	0.417124	Non-significant
GET3	OID30303	O43681	Cardiometabolic_II	0.191031	1529	0.127025	-0.0597496	0.429147	Wilcoxon rank sum test with continuity correction	two.sided	0.417124	Non-significant
PLIN3	OID20143	O60664	Cardiometabolic	0.135989	1529	0.127025	-0.0459266	0.327424	Wilcoxon rank sum test with continuity correction	two.sided	0.417124	Non-significant
SNX9	OID20135	Q9Y5X1	Cardiometabolic	0.226099	1529	0.127025	-0.0739058	0.512636	Wilcoxon rank sum test with continuity correction	two.sided	0.417124	Non-significant
DDA1	OID30126	Q9BW61	Cardiometabolic_II	0.24052	1527	0.130394	-0.0783362	0.676125	Wilcoxon rank sum test with continuity correction	two.sided	0.422348	Non-significant
NPL	OID30329	Q9BXD5	Cardiometabolic_II	0.177953	1527	0.130394	-0.0574137	0.391147	Wilcoxon rank sum test with continuity correction	two.sided	0.422348	Non-significant
ERVV-1	OID30094	B6SEH8	Cardiometabolic_II	0.14609	1526.5	0.131244	-0.0307681	0.341922	Wilcoxon rank sum test with continuity correction	two.sided	0.422348	Non-significant
MECR	OID30274	Q9BV79	Cardiometabolic_II	0.270541	1526	0.132102	-0.0826094	0.627014	Wilcoxon rank sum test with continuity correction	two.sided	0.422348	Non-significant
GOT1	OID30417	P17174	Cardiometabolic_II	0.146121	1526	0.132103	-0.042745	0.327352	Wilcoxon rank sum test with continuity correction	two.sided	0.422348	Non-significant
MRPL24	OID30178	Q96A35	Cardiometabolic_II	0.141194	1525	0.133826	-0.0450247	0.326816	Wilcoxon rank sum test with continuity correction	two.sided	0.422348	Non-significant
CD14	OID20378	P08571	Cardiometabolic	-0.114108	1076	0.13383	-0.245014	0.037361	Wilcoxon rank sum test with continuity correction	two.sided	0.422348	Non-significant
PDAP1	OID30323	Q13442	Cardiometabolic_II	0.256222	1525	0.13383	-0.0674475	0.575748	Wilcoxon rank sum test with continuity correction	two.sided	0.422348	Non-significant
TMED10	OID30068	P49755	Cardiometabolic_II	0.13523	1525	0.13383	-0.0351308	0.309609	Wilcoxon rank sum test with continuity correction	two.sided	0.422348	Non-significant
PILRB	OID20197	Q9UKJ0	Cardiometabolic	-0.150083	1076.5	0.134699	-0.323712	0.0510088	Wilcoxon rank sum test with continuity correction	two.sided	0.423258	Non-significant
BGLAP	OID30389	P02818	Cardiometabolic_II	-0.264656	1077	0.135575	-0.594773	0.0714724	Wilcoxon rank sum test with continuity correction	two.sided	0.424181	Non-significant
DUOX2	OID20059	Q9NRD8	Cardiometabolic	-0.167243	1078	0.137337	-0.390806	0.0431277	Wilcoxon rank sum test with continuity correction	two.sided	0.427858	Non-significant
ADH4	OID20117	P08319	Cardiometabolic	0.252256	1522	0.139117	-0.0933404	0.620433	Wilcoxon rank sum test with continuity correction	two.sided	0.431558	Non-significant
ATP1B2	OID30118	P14415	Cardiometabolic_II	0.0667848	1520	0.142729	-0.024721	0.157041	Wilcoxon rank sum test with continuity correction	two.sided	0.440888	Non-significant
RPL14	OID30284	P50914	Cardiometabolic_II	0.187947	1519	0.144562	-0.0786304	0.468821	Wilcoxon rank sum test with continuity correction	two.sided	0.442798	Non-significant
SDC4	OID20216	P31431	Cardiometabolic	0.20558	1519	0.144562	-0.0734625	0.466258	Wilcoxon rank sum test with continuity correction	two.sided	0.442798	Non-significant
AHCY	OID20199	P23526	Cardiometabolic	0.230981	1517	0.148281	-0.0805857	0.489352	Wilcoxon rank sum test with continuity correction	two.sided	0.450408	Non-significant
LRP11	OID20185	Q86VZ4	Cardiometabolic	-0.100188	1084	0.148282	-0.243567	0.0420174	Wilcoxon rank sum test with continuity correction	two.sided	0.450408	Non-significant
NFX1	OID30158	Q12986	Cardiometabolic_II	0.220844	1516	0.15017	-0.0902936	0.567624	Wilcoxon rank sum test with continuity correction	two.sided	0.452371	Non-significant
TCOF1	OID30316	Q13428	Cardiometabolic_II	0.21902	1516	0.15017	-0.0828645	0.527704	Wilcoxon rank sum test with continuity correction	two.sided	0.452371	Non-significant
CCL18	OID20395	P55774	Cardiometabolic	-0.199313	1086	0.152075	-0.445311	0.0759276	Wilcoxon rank sum test with continuity correction	two.sided	0.454356	Non-significant
ITGB1BP2	OID20112	Q9UKP3	Cardiometabolic	0.249068	1515	0.152075	-0.0910341	0.596152	Wilcoxon rank sum test with continuity correction	two.sided	0.454356	Non-significant
CSTB	OID20294	P04080	Cardiometabolic	0.179142	1514	0.153999	-0.0729511	0.430641	Wilcoxon rank sum test with continuity correction	two.sided	0.458226	Non-significant
TGFBR3	OID20255	Q03167	Cardiometabolic	-0.0799588	1089	0.157902	-0.175912	0.0238119	Wilcoxon rank sum test with continuity correction	two.sided	0.467931	Non-significant
CR2	OID20393	P20023	Cardiometabolic	-0.157	1090	0.159882	-0.383759	0.0687636	Wilcoxon rank sum test with continuity correction	two.sided	0.471878	Non-significant
CBX2	OID30177	Q14781	Cardiometabolic_II	0.113218	1510	0.16188	-0.0405516	0.308631	Wilcoxon rank sum test with continuity correction	two.sided	0.472043	Non-significant
MCFD2	OID20171	Q8NI22	Cardiometabolic	0.136236	1510	0.16188	-0.0631029	0.315727	Wilcoxon rank sum test with continuity correction	two.sided	0.472043	Non-significant
SART1	OID30113	O43290	Cardiometabolic_II	0.335132	1510	0.16188	-0.106942	0.995596	Wilcoxon rank sum test with continuity correction	two.sided	0.472043	Non-significant
AHNAK	OID30260	Q09666	Cardiometabolic_II	0.221243	1509	0.163897	-0.0912524	0.580928	Wilcoxon rank sum test with continuity correction	two.sided	0.474131	Non-significant
LAMB1	OID30280	P07942	Cardiometabolic_II	-0.0983743	1092	0.163897	-0.206933	0.0360715	Wilcoxon rank sum test with continuity correction	two.sided	0.474131	Non-significant
ACSL1	OID30080	P33121	Cardiometabolic_II	0.074197	1508	0.165932	-0.0324004	0.177746	Wilcoxon rank sum test with continuity correction	two.sided	0.476241	Non-significant
HEPH	OID30337	Q9BQS7	Cardiometabolic_II	-0.0920319	1093	0.165933	-0.208172	0.0383521	Wilcoxon rank sum test with continuity correction	two.sided	0.476241	Non-significant
CYTL1	OID30374	Q9NRR1	Cardiometabolic_II	-0.0960408	1094	0.167988	-0.228882	0.0453336	Wilcoxon rank sum test with continuity correction	two.sided	0.478372	Non-significant
NPTXR	OID20191	O95502	Cardiometabolic	-0.100358	1094	0.167988	-0.259927	0.0412055	Wilcoxon rank sum test with continuity correction	two.sided	0.478372	Non-significant
GLO1	OID20107	Q04760	Cardiometabolic	0.138376	1506	0.170062	-0.0606455	0.349179	Wilcoxon rank sum test with continuity correction	two.sided	0.480524	Non-significant
SERPINB5	OID20064	P36952	Cardiometabolic	-0.151295	1095	0.170062	-0.386624	0.0762165	Wilcoxon rank sum test with continuity correction	two.sided	0.480524	Non-significant
CA13	OID20225	Q8N1Q1	Cardiometabolic	0.18952	1505	0.172154	-0.0749449	0.452314	Wilcoxon rank sum test with continuity correction	two.sided	0.484556	Non-significant
BDNF	OID30373	P23560	Cardiometabolic_II	0.25557	1504	0.174267	-0.103915	0.593927	Wilcoxon rank sum test with continuity correction	two.sided	0.486746	Non-significant
CD69	OID20206	Q07108	Cardiometabolic	0.209232	1504	0.174267	-0.104416	0.524926	Wilcoxon rank sum test with continuity correction	two.sided	0.486746	Non-significant
SLC4A1	OID30369	P02730	Cardiometabolic_II	0.271562	1503	0.176399	-0.140052	0.806112	Wilcoxon rank sum test with continuity correction	two.sided	0.488953	Non-significant
TMED4	OID30154	Q7Z7H5	Cardiometabolic_II	0.11464	1503	0.176399	-0.0555153	0.271742	Wilcoxon rank sum test with continuity correction	two.sided	0.488953	Non-significant
KHK	OID30241	P50053	Cardiometabolic_II	0.124316	1502	0.17855	-0.060358	0.32973	Wilcoxon rank sum test with continuity correction	two.sided	0.49304	Non-significant
ANPEP	OID20350	P15144	Cardiometabolic	-0.0588494	1100.5	0.181811	-0.158639	0.0328038	Wilcoxon rank sum test with continuity correction	two.sided	0.500152	Non-significant
ABRAXAS2	OID30130	Q15018	Cardiometabolic_II	0.205895	1499	0.185119	-0.0769251	0.508513	Wilcoxon rank sum test with continuity correction	two.sided	0.505841	Non-significant
OSMR	OID20356	Q99650	Cardiometabolic	-0.0642904	1102.5	0.186229	-0.156476	0.0319461	Wilcoxon rank sum test with continuity correction	two.sided	0.505841	Non-significant
CNPY2	OID20069	Q9Y2B0	Cardiometabolic	0.139946	1498	0.187349	-0.0716156	0.345622	Wilcoxon rank sum test with continuity correction	two.sided	0.505841	Non-significant
PCOLCE	OID20384	Q15113	Cardiometabolic	0.0888372	1498	0.187349	-0.0553288	0.235547	Wilcoxon rank sum test with continuity correction	two.sided	0.505841	Non-significant
PSAP	OID30419	P07602	Cardiometabolic_II	0.069304	1498	0.187349	-0.0446667	0.201854	Wilcoxon rank sum test with continuity correction	two.sided	0.505841	Non-significant
PAGR1	OID30206	Q9BTK6	Cardiometabolic_II	0.182864	1495.5	0.193007	-0.083739	0.482843	Wilcoxon rank sum test with continuity correction	two.sided	0.514687	Non-significant
HSBP1	OID30232	O75506	Cardiometabolic_II	0.232168	1495	0.194154	-0.118408	0.61875	Wilcoxon rank sum test with continuity correction	two.sided	0.514687	Non-significant
CTSB	OID20276	P07858	Cardiometabolic	-0.12379	1106	0.194155	-0.278046	0.047823	Wilcoxon rank sum test with continuity correction	two.sided	0.514687	Non-significant
EXTL1	OID30114	Q92935	Cardiometabolic_II	-0.0987791	1106	0.194155	-0.279309	0.0506495	Wilcoxon rank sum test with continuity correction	two.sided	0.514687	Non-significant
RECK	OID30234	O95980	Cardiometabolic_II	-0.0443788	1106	0.194155	-0.107217	0.0189306	Wilcoxon rank sum test with continuity correction	two.sided	0.514687	Non-significant
CNDP1	OID20347	Q96KN2	Cardiometabolic	0.129261	1494	0.196464	-0.0727927	0.346913	Wilcoxon rank sum test with continuity correction	two.sided	0.51892	Non-significant
MCAM	OID20343	P43121	Cardiometabolic	-0.0748334	1108	0.198792	-0.201127	0.0379518	Wilcoxon rank sum test with continuity correction	two.sided	0.520558	Non-significant
FCN2	OID20382	Q15485	Cardiometabolic	0.10296	1492.5	0.199963	-0.0645505	0.274476	Wilcoxon rank sum test with continuity correction	two.sided	0.520558	Non-significant
RCOR1	OID20073	Q9UKL0	Cardiometabolic	0.17221	1492	0.201141	-0.109336	0.461953	Wilcoxon rank sum test with continuity correction	two.sided	0.520558	Non-significant
SEMA3F	OID20186	Q13275	Cardiometabolic	-0.0648965	1110	0.203508	-0.165646	0.03183	Wilcoxon rank sum test with continuity correction	two.sided	0.520558	Non-significant
KIF22	OID30175	Q14807	Cardiometabolic_II	0.242567	1491	0.20351	-0.10644	0.648131	Wilcoxon rank sum test with continuity correction	two.sided	0.520558	Non-significant
NECAP2	OID30089	Q9NVZ3	Cardiometabolic_II	0.171492	1491	0.20351	-0.119151	0.504947	Wilcoxon rank sum test with continuity correction	two.sided	0.520558	Non-significant
SELP	OID20379	P16109	Cardiometabolic	0.153066	1491	0.20351	-0.0882222	0.380706	Wilcoxon rank sum test with continuity correction	two.sided	0.520558	Non-significant
TNC	OID20359	P24821	Cardiometabolic	-0.122162	1110	0.20351	-0.299609	0.0593702	Wilcoxon rank sum test with continuity correction	two.sided	0.520558	Non-significant
VIM	OID20053	P08670	Cardiometabolic	0.248632	1491	0.20351	-0.147624	0.645131	Wilcoxon rank sum test with continuity correction	two.sided	0.520558	Non-significant
SCARF1	OID20297	Q14162	Cardiometabolic	0.178255	1490	0.205899	-0.0906611	0.458819	Wilcoxon rank sum test with continuity correction	two.sided	0.524827	Non-significant
TMEM132A	OID30287	Q24JP5	Cardiometabolic_II	0.166084	1489	0.208309	-0.116111	0.432745	Wilcoxon rank sum test with continuity correction	two.sided	0.529119	Non-significant
CTLA4	OID30363	P16410	Cardiometabolic_II	0.0813319	1488	0.210739	-0.0438041	0.214307	Wilcoxon rank sum test with continuity correction	two.sided	0.531587	Non-significant
RIPK4	OID30138	P57078	Cardiometabolic_II	0.0898614	1488	0.210739	-0.0564118	0.238159	Wilcoxon rank sum test with continuity correction	two.sided	0.531587	Non-significant
BECN1	OID30220	Q14457	Cardiometabolic_II	0.198485	1487	0.213189	-0.115665	0.515936	Wilcoxon rank sum test with continuity correction	two.sided	0.534072	Non-significant
GUSB	OID20296	P08236	Cardiometabolic	0.184566	1487	0.213189	-0.0941247	0.447445	Wilcoxon rank sum test with continuity correction	two.sided	0.534072	Non-significant
PRAP1	OID30391	Q96NZ9	Cardiometabolic_II	0.126844	1486	0.21566	-0.0878261	0.317183	Wilcoxon rank sum test with continuity correction	two.sided	0.535463	Non-significant
FDX2	OID30147	Q6P4F2	Cardiometabolic_II	0.16321	1485.5	0.216902	-0.0866866	0.374777	Wilcoxon rank sum test with continuity correction	two.sided	0.535463	Non-significant
ASS1	OID30170	P00966	Cardiometabolic_II	0.199509	1485	0.218152	-0.116137	0.542038	Wilcoxon rank sum test with continuity correction	two.sided	0.535463	Non-significant
MUC2	OID30377	Q02817	Cardiometabolic_II	0.300009	1485	0.218152	-0.139423	0.732262	Wilcoxon rank sum test with continuity correction	two.sided	0.535463	Non-significant
SPP1	OID20322	P10451	Cardiometabolic	-0.108463	1116	0.218152	-0.287032	0.070153	Wilcoxon rank sum test with continuity correction	two.sided	0.535463	Non-significant
TEF	OID30103	Q10587	Cardiometabolic_II	0.143944	1485	0.218152	-0.0830425	0.370803	Wilcoxon rank sum test with continuity correction	two.sided	0.535463	Non-significant
IL6	OID20101	P05231	Cardiometabolic	-0.188331	1117	0.220664	-0.491204	0.12394	Wilcoxon rank sum test with continuity correction	two.sided	0.538006	Non-significant
ZBTB17	OID20082	Q13105	Cardiometabolic	0.197969	1484	0.220664	-0.101008	0.49413	Wilcoxon rank sum test with continuity correction	two.sided	0.538006	Non-significant
MANSC4	OID30141	A6NHS7	Cardiometabolic_II	0.226231	1483	0.223196	-0.130924	0.571306	Wilcoxon rank sum test with continuity correction	two.sided	0.540059	Non-significant
SCGB2A2	OID30104	Q13296	Cardiometabolic_II	0.0504579	1483	0.223196	-0.0338796	0.136621	Wilcoxon rank sum test with continuity correction	two.sided	0.540059	Non-significant
CLEC5A	OID20165	Q9NY25	Cardiometabolic	-0.0752263	1118.5	0.224469	-0.209145	0.0559474	Wilcoxon rank sum test with continuity correction	two.sided	0.540059	Non-significant
TPM3	OID30058	P06753	Cardiometabolic_II	0.0848595	1482.5	0.224469	-0.0496528	0.228716	Wilcoxon rank sum test with continuity correction	two.sided	0.540059	Non-significant
PDGFRA	OID20133	P16234	Cardiometabolic	-0.0627118	1119.5	0.227033	-0.175649	0.046714	Wilcoxon rank sum test with continuity correction	two.sided	0.544431	Non-significant
SERPINA12	OID20219	Q8IW75	Cardiometabolic	0.234017	1481	0.228324	-0.164033	0.644543	Wilcoxon rank sum test with continuity correction	two.sided	0.545732	Non-significant
LAMP1	OID30416	P11279	Cardiometabolic_II	0.0750469	1480	0.230918	-0.054332	0.200919	Wilcoxon rank sum test with continuity correction	two.sided	0.547418	Non-significant
CTHRC1	OID30393	Q96CG8	Cardiometabolic_II	-0.104959	1121	0.230919	-0.273095	0.0612554	Wilcoxon rank sum test with continuity correction	two.sided	0.547418	Non-significant
NIT1	OID30252	Q86X76	Cardiometabolic_II	0.0404628	1479.5	0.232221	-0.0239608	0.105011	Wilcoxon rank sum test with continuity correction	two.sided	0.547418	Non-significant
MTPN	OID20080	P58546	Cardiometabolic	0.121828	1479	0.233535	-0.0681385	0.317348	Wilcoxon rank sum test with continuity correction	two.sided	0.547418	Non-significant
SCPEP1	OID30278	Q9HB40	Cardiometabolic_II	0.175943	1479	0.233535	-0.106425	0.453169	Wilcoxon rank sum test with continuity correction	two.sided	0.547418	Non-significant
STK11	OID20077	Q15831	Cardiometabolic	0.191832	1479	0.233535	-0.123042	0.484301	Wilcoxon rank sum test with continuity correction	two.sided	0.547418	Non-significant
PLXNB3	OID20160	Q9ULL4	Cardiometabolic	0.125787	1478	0.236172	-0.0891051	0.347828	Wilcoxon rank sum test with continuity correction	two.sided	0.551825	Non-significant
BRDT	OID30179	Q58F21	Cardiometabolic_II	-0.118041	1124.5	0.240165	-0.307107	0.0857765	Wilcoxon rank sum test with continuity correction	two.sided	0.557581	Non-significant
GASK1A	OID30109	Q9UFP1	Cardiometabolic_II	0.117734	1476.5	0.240165	-0.0936468	0.344602	Wilcoxon rank sum test with continuity correction	two.sided	0.557581	Non-significant
TOR1AIP1	OID30195	Q5JTV8	Cardiometabolic_II	0.235425	1476	0.241509	-0.147513	0.645923	Wilcoxon rank sum test with continuity correction	two.sided	0.55892	Non-significant
VCAM1	OID20396	P19320	Cardiometabolic	-0.0747539	1125.5	0.242855	-0.202803	0.0542475	Wilcoxon rank sum test with continuity correction	two.sided	0.559837	Non-significant
ALCAM	OID20273	Q13740	Cardiometabolic	-0.04295	1126	0.244209	-0.122137	0.0368793	Wilcoxon rank sum test with continuity correction	two.sided	0.559837	Non-significant
OXCT1	OID30227	P55809	Cardiometabolic_II	0.167079	1475	0.244209	-0.0961504	0.413578	Wilcoxon rank sum test with continuity correction	two.sided	0.559837	Non-significant
AMDHD2	OID30366	Q9Y303	Cardiometabolic_II	0.0557821	1474	0.24693	-0.0368908	0.144033	Wilcoxon rank sum test with continuity correction	two.sided	0.562537	Non-significant
CTF1	OID20061	Q16619	Cardiometabolic	0.21506	1474	0.24693	-0.167608	0.579841	Wilcoxon rank sum test with continuity correction	two.sided	0.562537	Non-significant
EPHB4	OID20242	P54760	Cardiometabolic	-0.0556557	1129	0.252436	-0.150435	0.0433372	Wilcoxon rank sum test with continuity correction	two.sided	0.573289	Non-significant
GALNT5	OID30295	Q7Z7M9	Cardiometabolic_II	-0.0828225	1130	0.255221	-0.23132	0.0566453	Wilcoxon rank sum test with continuity correction	two.sided	0.576998	Non-significant
VAMP5	OID20071	O95183	Cardiometabolic	0.120223	1470.5	0.25662	-0.0858445	0.325662	Wilcoxon rank sum test with continuity correction	two.sided	0.576998	Non-significant
NPPB	OID20049	P16860	Cardiometabolic	-0.327462	1131	0.258027	-0.88313	0.239418	Wilcoxon rank sum test with continuity correction	two.sided	0.576998	Non-significant
TGFBI	OID20417	Q15582	Cardiometabolic	-0.0611973	1131	0.258027	-0.183324	0.0463069	Wilcoxon rank sum test with continuity correction	two.sided	0.576998	Non-significant
VIT	OID30334	Q6UXI7	Cardiometabolic_II	-0.108509	1131	0.258027	-0.308123	0.0947404	Wilcoxon rank sum test with continuity correction	two.sided	0.576998	Non-significant
MYOM2	OID30131	P54296	Cardiometabolic_II	-0.196948	1132	0.260854	-0.53003	0.169672	Wilcoxon rank sum test with continuity correction	two.sided	0.581537	Non-significant
PTPRS	OID20306	Q13332	Cardiometabolic	-0.0610432	1133	0.263703	-0.170614	0.0475275	Wilcoxon rank sum test with continuity correction	two.sided	0.586096	Non-significant
RANBP1	OID30258	P43487	Cardiometabolic_II	0.11959	1467.5	0.265134	-0.105841	0.339802	Wilcoxon rank sum test with continuity correction	two.sided	0.587485	Non-significant
LPP	OID30190	Q93052	Cardiometabolic_II	0.133035	1467	0.266573	-0.0957186	0.405748	Wilcoxon rank sum test with continuity correction	two.sided	0.588884	Non-significant
COL4A1	OID20208	P02462	Cardiometabolic	-0.105276	1135	0.269464	-0.283117	0.0766425	Wilcoxon rank sum test with continuity correction	two.sided	0.591685	Non-significant
LILRB5	OID20324	O75023	Cardiometabolic	-0.139963	1135	0.269464	-0.37973	0.131108	Wilcoxon rank sum test with continuity correction	two.sided	0.591685	Non-significant
VSIR	OID20131	Q9H7M9	Cardiometabolic	0.194146	1465	0.272377	-0.164654	0.597029	Wilcoxon rank sum test with continuity correction	two.sided	0.596286	Non-significant
LILRB1	OID20323	Q8NHL6	Cardiometabolic	0.0751555	1463	0.278268	-0.062048	0.221567	Wilcoxon rank sum test with continuity correction	two.sided	0.605369	Non-significant
SOST	OID20204	Q9BQB4	Cardiometabolic	-0.109222	1138	0.278268	-0.305856	0.0879369	Wilcoxon rank sum test with continuity correction	two.sided	0.605369	Non-significant
PYY	OID30150	P10082	Cardiometabolic_II	0.202981	1462.5	0.279753	-0.152136	0.59048	Wilcoxon rank sum test with continuity correction	two.sided	0.605369	Non-significant
DPT	OID20278	Q07507	Cardiometabolic	0.0766503	1462	0.281245	-0.0631294	0.199823	Wilcoxon rank sum test with continuity correction	two.sided	0.605369	Non-significant
LILRB2	OID20301	Q8N423	Cardiometabolic	0.079132	1462	0.281245	-0.0653219	0.230627	Wilcoxon rank sum test with continuity correction	two.sided	0.605369	Non-significant
TNN	OID30412	Q9UQP3	Cardiometabolic_II	-0.106894	1140	0.284243	-0.284511	0.0879154	Wilcoxon rank sum test with continuity correction	two.sided	0.605369	Non-significant
LECT2	OID30320	O14960	Cardiometabolic_II	-0.181952	1140	0.284244	-0.537213	0.187816	Wilcoxon rank sum test with continuity correction	two.sided	0.605369	Non-significant
AK1	OID20122	P00568	Cardiometabolic	0.141758	1460	0.287265	-0.142209	0.396961	Wilcoxon rank sum test with continuity correction	two.sided	0.605369	Non-significant
ICAM1	OID20411	P05362	Cardiometabolic	-0.0753695	1141	0.287265	-0.208012	0.0619015	Wilcoxon rank sum test with continuity correction	two.sided	0.605369	Non-significant
LILRA6	OID30346	Q6PI73	Cardiometabolic_II	0.208451	1460	0.287265	-0.175239	0.596424	Wilcoxon rank sum test with continuity correction	two.sided	0.605369	Non-significant
TNFSF13B	OID20272	Q9Y275	Cardiometabolic	-0.0625695	1142	0.290306	-0.192337	0.0596113	Wilcoxon rank sum test with continuity correction	two.sided	0.605369	Non-significant
CRTAC1	OID20279	Q9NQ79	Cardiometabolic	-0.0643894	1142	0.290307	-0.193004	0.0573294	Wilcoxon rank sum test with continuity correction	two.sided	0.605369	Non-significant
GH1	OID20220	P01241	Cardiometabolic	0.477967	1459	0.290307	-0.362815	1.40593	Wilcoxon rank sum test with continuity correction	two.sided	0.605369	Non-significant
ITPA	OID30082	Q9BY32	Cardiometabolic_II	0.141643	1459	0.290307	-0.187437	0.421435	Wilcoxon rank sum test with continuity correction	two.sided	0.605369	Non-significant
FAP	OID20330	Q12884	Cardiometabolic	-0.0561389	1142.5	0.291835	-0.170247	0.0618462	Wilcoxon rank sum test with continuity correction	two.sided	0.605369	Non-significant
COCH	OID30305	O43405	Cardiometabolic_II	0.120962	1458	0.293368	-0.0990092	0.344223	Wilcoxon rank sum test with continuity correction	two.sided	0.605369	Non-significant
ADAMTSL2	OID30370	Q86TH1	Cardiometabolic_II	-0.0722383	1143	0.293371	-0.211437	0.0638142	Wilcoxon rank sum test with continuity correction	two.sided	0.605369	Non-significant
IGFBP7	OID20236	Q16270	Cardiometabolic	-0.0587553	1143	0.293371	-0.156033	0.0439044	Wilcoxon rank sum test with continuity correction	two.sided	0.605369	Non-significant
NUDT15	OID30102	Q9NV35	Cardiometabolic_II	0.11623	1457.5	0.29491	-0.10457	0.357235	Wilcoxon rank sum test with continuity correction	two.sided	0.605369	Non-significant
ASRGL1	OID30283	Q7L266	Cardiometabolic_II	0.222868	1457	0.296457	-0.184906	0.580159	Wilcoxon rank sum test with continuity correction	two.sided	0.605369	Non-significant
CEP112	OID30115	Q8N8E3	Cardiometabolic_II	0.125588	1457	0.296457	-0.105287	0.358829	Wilcoxon rank sum test with continuity correction	two.sided	0.605369	Non-significant
COL18A1	OID20332	P39060	Cardiometabolic	-0.0504299	1144	0.296457	-0.135955	0.0429429	Wilcoxon rank sum test with continuity correction	two.sided	0.605369	Non-significant
DKK3	OID20264	Q9UBP4	Cardiometabolic	-0.082539	1144	0.296457	-0.210905	0.0552685	Wilcoxon rank sum test with continuity correction	two.sided	0.605369	Non-significant
THPO	OID20098	P40225	Cardiometabolic	0.096154	1457	0.296457	-0.0816179	0.285942	Wilcoxon rank sum test with continuity correction	two.sided	0.605369	Non-significant
PTGDS	OID20408	P41222	Cardiometabolic	-0.0667146	1146	0.302692	-0.181714	0.0483067	Wilcoxon rank sum test with continuity correction	two.sided	0.616376	Non-significant
EIF4EBP1	OID20162	Q13541	Cardiometabolic	0.133736	1454	0.305843	-0.121449	0.395201	Wilcoxon rank sum test with continuity correction	two.sided	0.617616	Non-significant
PCDH17	OID20132	O14917	Cardiometabolic	-0.102964	1147	0.305843	-0.275216	0.097552	Wilcoxon rank sum test with continuity correction	two.sided	0.617616	Non-significant
USP8	OID20110	P40818	Cardiometabolic	0.204135	1454	0.305843	-0.174424	0.601051	Wilcoxon rank sum test with continuity correction	two.sided	0.617616	Non-significant
LCP1	OID30367	P13796	Cardiometabolic_II	-0.0868304	1149.5	0.313812	-0.274762	0.0874138	Wilcoxon rank sum test with continuity correction	two.sided	0.631714	Non-significant
MMUT	OID30159	P22033	Cardiometabolic_II	0.15038	1451	0.315424	-0.134005	0.428639	Wilcoxon rank sum test with continuity correction	two.sided	0.631714	Non-significant
TCTN3	OID30326	Q6NUS6	Cardiometabolic_II	-0.0616906	1150	0.315424	-0.19022	0.0644123	Wilcoxon rank sum test with continuity correction	two.sided	0.631714	Non-significant
HEBP1	OID20063	Q9NRV9	Cardiometabolic	-0.120262	1151	0.318661	-0.383228	0.105168	Wilcoxon rank sum test with continuity correction	two.sided	0.636449	Non-significant
DENND2B	OID30050	P78524	Cardiometabolic_II	0.0934268	1449	0.32192	-0.102881	0.289733	Wilcoxon rank sum test with continuity correction	two.sided	0.639005	Non-significant
VWF	OID20256	P04275	Cardiometabolic	-0.115479	1152.5	0.323556	-0.336677	0.115912	Wilcoxon rank sum test with continuity correction	two.sided	0.639005	Non-significant
GSTA1	OID20166	P08263	Cardiometabolic	0.173895	1448	0.3252	-0.234025	0.627841	Wilcoxon rank sum test with continuity correction	two.sided	0.639005	Non-significant
ICAM3	OID20277	P32942	Cardiometabolic	0.0532652	1448	0.3252	-0.0645159	0.152921	Wilcoxon rank sum test with continuity correction	two.sided	0.639005	Non-significant
SRPX	OID30310	P78539	Cardiometabolic_II	-0.0687503	1153	0.3252	-0.208734	0.0703114	Wilcoxon rank sum test with continuity correction	two.sided	0.639005	Non-significant
ZCCHC8	OID30117	Q6NZY4	Cardiometabolic_II	0.221262	1448	0.3252	-0.237357	0.711251	Wilcoxon rank sum test with continuity correction	two.sided	0.639005	Non-significant
PMCH	OID30172	P20382	Cardiometabolic_II	0.0851834	1447	0.328502	-0.104111	0.284954	Wilcoxon rank sum test with continuity correction	two.sided	0.643758	Non-significant
EGFR	OID20319	P00533	Cardiometabolic	0.0420948	1446.5	0.33016	-0.0429244	0.120415	Wilcoxon rank sum test with continuity correction	two.sided	0.64507	Non-significant
GAS6	OID20318	Q14393	Cardiometabolic	-0.0663985	1155	0.331826	-0.191421	0.0635214	Wilcoxon rank sum test with continuity correction	two.sided	0.64507	Non-significant
PLA2G2A	OID20274	P14555	Cardiometabolic	-0.153258	1155	0.331826	-0.480929	0.141225	Wilcoxon rank sum test with continuity correction	two.sided	0.64507	Non-significant
ART3	OID20346	Q13508	Cardiometabolic	0.0631571	1445	0.335169	-0.0752252	0.210427	Wilcoxon rank sum test with continuity correction	two.sided	0.648116	Non-significant
CBLIF	OID20179	P27352	Cardiometabolic	0.1447	1445	0.335171	-0.146015	0.419466	Wilcoxon rank sum test with continuity correction	two.sided	0.648116	Non-significant
FCGR3B	OID20387	O75015	Cardiometabolic	-0.0766415	1158	0.341926	-0.248864	0.0929003	Wilcoxon rank sum test with continuity correction	two.sided	0.65596	Non-significant
SSC5D	OID20351	A1L4H1	Cardiometabolic	0.108036	1443	0.341926	-0.124314	0.314452	Wilcoxon rank sum test with continuity correction	two.sided	0.65596	Non-significant
SGSH	OID30341	P51688	Cardiometabolic_II	0.178284	1443	0.341927	-0.16927	0.543044	Wilcoxon rank sum test with continuity correction	two.sided	0.65596	Non-significant
COL6A3	OID20292	P12111	Cardiometabolic	-0.0977092	1159	0.345337	-0.252558	0.0918028	Wilcoxon rank sum test with continuity correction	two.sided	0.659034	Non-significant
HBZ	OID30307	P02008	Cardiometabolic_II	0.228039	1442	0.345337	-0.277804	0.746144	Wilcoxon rank sum test with continuity correction	two.sided	0.659034	Non-significant
ACY3	OID30086	Q96HD9	Cardiometabolic_II	0.0947445	1441	0.348769	-0.121306	0.319936	Wilcoxon rank sum test with continuity correction	two.sided	0.660397	Non-significant
ICAM5	OID20145	Q9UMF0	Cardiometabolic	0.0940225	1441	0.348769	-0.106522	0.274864	Wilcoxon rank sum test with continuity correction	two.sided	0.660397	Non-significant
PAM	OID20291	P19021	Cardiometabolic	-0.0433361	1160	0.348769	-0.14281	0.0523903	Wilcoxon rank sum test with continuity correction	two.sided	0.660397	Non-significant
DNAJC6	OID30247	O75061	Cardiometabolic_II	0.166279	1440	0.352221	-0.18644	0.463105	Wilcoxon rank sum test with continuity correction	two.sided	0.66178	Non-significant
CDH2	OID20170	P19022	Cardiometabolic	-0.0805587	1161	0.352223	-0.230121	0.0827317	Wilcoxon rank sum test with continuity correction	two.sided	0.66178	Non-significant
THBS4	OID20368	P35443	Cardiometabolic	-0.117481	1161	0.352223	-0.331764	0.105426	Wilcoxon rank sum test with continuity correction	two.sided	0.66178	Non-significant
CRHR1	OID20055	P34998	Cardiometabolic	0.084751	1439	0.355698	-0.0928454	0.300334	Wilcoxon rank sum test with continuity correction	two.sided	0.666591	Non-significant
EHD3	OID30229	Q9NZN3	Cardiometabolic_II	0.113748	1438	0.359195	-0.142226	0.389437	Wilcoxon rank sum test with continuity correction	two.sided	0.6697	Non-significant
TSPAN1	OID20078	O60635	Cardiometabolic	0.0405716	1438	0.359195	-0.047211	0.140424	Wilcoxon rank sum test with continuity correction	two.sided	0.6697	Non-significant
CPTP	OID30106	Q5TA50	Cardiometabolic_II	0.0802213	1437	0.362713	-0.079807	0.253725	Wilcoxon rank sum test with continuity correction	two.sided	0.672818	Non-significant
HS1BP3	OID30243	Q53T59	Cardiometabolic_II	0.131146	1437	0.362713	-0.156945	0.432716	Wilcoxon rank sum test with continuity correction	two.sided	0.672818	Non-significant
IGFBP2	OID20325	P18065	Cardiometabolic	-0.14256	1165	0.366252	-0.394513	0.127135	Wilcoxon rank sum test with continuity correction	two.sided	0.67766	Non-significant
GRP	OID30264	P07492	Cardiometabolic_II	-0.087597	1165.5	0.368029	-0.282016	0.0956712	Wilcoxon rank sum test with continuity correction	two.sided	0.679223	Non-significant
CDH6	OID20157	P55285	Cardiometabolic	-0.0804609	1166	0.369812	-0.271728	0.0968152	Wilcoxon rank sum test with continuity correction	two.sided	0.680791	Non-significant
MELTF	OID30347	P08582	Cardiometabolic_II	0.0626458	1434	0.373395	-0.0714391	0.204858	Wilcoxon rank sum test with continuity correction	two.sided	0.683934	Non-significant
LAMA1	OID30057	P25391	Cardiometabolic_II	-0.0706829	1167	0.373396	-0.264301	0.0986097	Wilcoxon rank sum test with continuity correction	two.sided	0.683934	Non-significant
HYOU1	OID20300	Q9Y4L1	Cardiometabolic	-0.0308619	1168	0.377	-0.117312	0.0408472	Wilcoxon rank sum test with continuity correction	two.sided	0.688526	Non-significant
ATP6V1G2	OID30167	O95670	Cardiometabolic_II	0.162056	1432	0.380624	-0.193474	0.514441	Wilcoxon rank sum test with continuity correction	two.sided	0.688526	Non-significant
CASQ2	OID30063	O14958	Cardiometabolic_II	0.0937068	1432	0.380625	-0.109815	0.285016	Wilcoxon rank sum test with continuity correction	two.sided	0.688526	Non-significant
PRTN3	OID20329	P24158	Cardiometabolic	0.118868	1432	0.380625	-0.147375	0.35915	Wilcoxon rank sum test with continuity correction	two.sided	0.688526	Non-significant
ROBO4	OID30226	Q8WZ75	Cardiometabolic_II	-0.0257304	1169	0.380625	-0.092431	0.0321364	Wilcoxon rank sum test with continuity correction	two.sided	0.688526	Non-significant
ITGBL1	OID30408	O95965	Cardiometabolic_II	0.0659354	1431.5	0.382445	-0.0854361	0.240533	Wilcoxon rank sum test with continuity correction	two.sided	0.690104	Non-significant
CGREF1	OID20152	Q99674	Cardiometabolic	-0.0594717	1171	0.38794	-0.237064	0.100524	Wilcoxon rank sum test with continuity correction	two.sided	0.694464	Non-significant
MMP7	OID20087	P09237	Cardiometabolic	-0.058125	1171	0.38794	-0.222441	0.0981051	Wilcoxon rank sum test with continuity correction	two.sided	0.694464	Non-significant
NOTCH1	OID20311	P46531	Cardiometabolic	-0.0363358	1171	0.38794	-0.1139	0.0431187	Wilcoxon rank sum test with continuity correction	two.sided	0.694464	Non-significant
HRC	OID30211	P23327	Cardiometabolic_II	0.0530926	1429	0.391629	-0.0548635	0.174607	Wilcoxon rank sum test with continuity correction	two.sided	0.694464	Non-significant
NFYA	OID30134	P23511	Cardiometabolic_II	0.129887	1429	0.391629	-0.180654	0.561321	Wilcoxon rank sum test with continuity correction	two.sided	0.694464	Non-significant
MYL3	OID30251	P08590	Cardiometabolic_II	-0.163863	1173	0.395338	-0.467622	0.168525	Wilcoxon rank sum test with continuity correction	two.sided	0.694464	Non-significant
COMP	OID20405	P49747	Cardiometabolic	-0.0810731	1173	0.39534	-0.245829	0.0961751	Wilcoxon rank sum test with continuity correction	two.sided	0.694464	Non-significant
FSHB	OID30233	P01225	Cardiometabolic_II	-0.063606	1173	0.39534	-0.229069	0.0877244	Wilcoxon rank sum test with continuity correction	two.sided	0.694464	Non-significant
GRK5	OID20066	P34947	Cardiometabolic	0.151165	1428	0.39534	-0.164115	0.440112	Wilcoxon rank sum test with continuity correction	two.sided	0.694464	Non-significant
PTPRB	OID30324	P23467	Cardiometabolic_II	-0.0628016	1173	0.39534	-0.192242	0.0813327	Wilcoxon rank sum test with continuity correction	two.sided	0.694464	Non-significant
RARRES2	OID20373	Q99969	Cardiometabolic	0.0861088	1428	0.39534	-0.11723	0.283695	Wilcoxon rank sum test with continuity correction	two.sided	0.694464	Non-significant
IGSF21	OID30210	Q96ID5	Cardiometabolic_II	0.0850056	1427	0.399071	-0.0899302	0.240864	Wilcoxon rank sum test with continuity correction	two.sided	0.699334	Non-significant
ANGPTL1	OID20211	O95841	Cardiometabolic	-0.0511967	1174.5	0.400942	-0.182533	0.0726085	Wilcoxon rank sum test with continuity correction	two.sided	0.700928	Non-significant
ANGPTL3	OID20407	Q9Y5C1	Cardiometabolic	-0.0767082	1175	0.402824	-0.275119	0.10968	Wilcoxon rank sum test with continuity correction	two.sided	0.702533	Non-significant
UMOD	OID20237	P07911	Cardiometabolic	-0.111475	1176	0.406598	-0.379854	0.173652	Wilcoxon rank sum test with continuity correction	two.sided	0.705604	Non-significant
CA5A	OID20075	P35218	Cardiometabolic	0.165454	1424	0.410393	-0.226339	0.543865	Wilcoxon rank sum test with continuity correction	two.sided	0.705604	Non-significant
ESAM	OID20270	Q96AP7	Cardiometabolic	0.0623664	1424	0.410393	-0.0810302	0.199526	Wilcoxon rank sum test with continuity correction	two.sided	0.705604	Non-significant
PPP1R2	OID20176	P41236	Cardiometabolic	0.117576	1424	0.410393	-0.176944	0.410936	Wilcoxon rank sum test with continuity correction	two.sided	0.705604	Non-significant
RNASE3	OID20203	P12724	Cardiometabolic	0.305245	1424	0.410393	-0.537055	1.07686	Wilcoxon rank sum test with continuity correction	two.sided	0.705604	Non-significant
THBD	OID20231	P07204	Cardiometabolic	-0.0436673	1177	0.410393	-0.165437	0.0722002	Wilcoxon rank sum test with continuity correction	two.sided	0.705604	Non-significant
FABP3	OID30351	P05413	Cardiometabolic_II	0.0922042	1423	0.414208	-0.156528	0.349378	Wilcoxon rank sum test with continuity correction	two.sided	0.710489	Non-significant
EFEMP1	OID20414	Q12805	Cardiometabolic	-0.0587978	1179	0.418045	-0.194963	0.0815041	Wilcoxon rank sum test with continuity correction	two.sided	0.713712	Non-significant
GIP	OID30288	P09681	Cardiometabolic_II	-0.0734538	1179	0.418045	-0.26542	0.104646	Wilcoxon rank sum test with continuity correction	two.sided	0.713712	Non-significant
FCRL1	OID20172	Q96LA6	Cardiometabolic	-0.0688636	1179.5	0.419969	-0.25759	0.114219	Wilcoxon rank sum test with continuity correction	two.sided	0.715272	Non-significant
ENO3	OID30209	P13929	Cardiometabolic_II	0.0961439	1421	0.421903	-0.133111	0.32794	Wilcoxon rank sum test with continuity correction	two.sided	0.715272	Non-significant
TIMD4	OID20375	Q96H15	Cardiometabolic	-0.0750937	1180	0.421903	-0.236657	0.104245	Wilcoxon rank sum test with continuity correction	two.sided	0.715272	Non-significant
HK2	OID20065	P52789	Cardiometabolic	0.061603	1420.5	0.423838	-0.0932245	0.208238	Wilcoxon rank sum test with continuity correction	two.sided	0.716886	Non-significant
CXCL16	OID20282	Q9H2A7	Cardiometabolic	-0.0455165	1182	0.42968	-0.16075	0.0587362	Wilcoxon rank sum test with continuity correction	two.sided	0.725085	Non-significant
CHGA	OID30403	P10645	Cardiometabolic_II	0.110264	1418	0.4336	-0.151212	0.357643	Wilcoxon rank sum test with continuity correction	two.sided	0.73001	Non-significant
MMP15	OID30299	P51511	Cardiometabolic_II	0.0306454	1416	0.441501	-0.0563213	0.138432	Wilcoxon rank sum test with continuity correction	two.sided	0.739894	Non-significant
S100A11	OID20130	P31949	Cardiometabolic	0.101554	1416	0.441501	-0.158707	0.410032	Wilcoxon rank sum test with continuity correction	two.sided	0.739894	Non-significant
CDA	OID30345	P32320	Cardiometabolic_II	0.0847136	1415	0.445482	-0.128215	0.300631	Wilcoxon rank sum test with continuity correction	two.sided	0.74315	Non-significant
TRAF3IP2	OID30054	O43734	Cardiometabolic_II	-0.0931294	1186	0.445482	-0.36632	0.188935	Wilcoxon rank sum test with continuity correction	two.sided	0.74315	Non-significant
MSTN	OID20115	O14793	Cardiometabolic	-0.0824575	1186.5	0.447479	-0.294344	0.127184	Wilcoxon rank sum test with continuity correction	two.sided	0.744777	Non-significant
CEP43	OID20084	O95684	Cardiometabolic	0.115451	1413	0.453506	-0.213445	0.465544	Wilcoxon rank sum test with continuity correction	two.sided	0.751377	Non-significant
HSDL2	OID30256	Q6YN16	Cardiometabolic_II	0.0819846	1413	0.453506	-0.133405	0.303105	Wilcoxon rank sum test with continuity correction	two.sided	0.751377	Non-significant
HMOX1	OID20217	P09601	Cardiometabolic	0.070033	1412	0.457547	-0.121947	0.274166	Wilcoxon rank sum test with continuity correction	two.sided	0.756353	Non-significant
CKB	OID30400	P12277	Cardiometabolic_II	-0.0921606	1190	0.46161	-0.334004	0.15474	Wilcoxon rank sum test with continuity correction	two.sided	0.757701	Non-significant
ABCA2	OID30146	Q9BZC7	Cardiometabolic_II	0.0497188	1410.5	0.463648	-0.0999429	0.209729	Wilcoxon rank sum test with continuity correction	two.sided	0.757701	Non-significant
ACOX1	OID20124	Q15067	Cardiometabolic	0.0872597	1410	0.465693	-0.152145	0.294569	Wilcoxon rank sum test with continuity correction	two.sided	0.757701	Non-significant
CTSH	OID20113	P09668	Cardiometabolic	0.0993967	1410	0.465693	-0.154111	0.364524	Wilcoxon rank sum test with continuity correction	two.sided	0.757701	Non-significant
EDIL3	OID20081	O43854	Cardiometabolic	-0.0643927	1191	0.465693	-0.233364	0.102537	Wilcoxon rank sum test with continuity correction	two.sided	0.757701	Non-significant
IGSF9	OID30330	Q9P2J2	Cardiometabolic_II	0.206944	1410	0.465693	-0.340414	0.724016	Wilcoxon rank sum test with continuity correction	two.sided	0.757701	Non-significant
SNED1	OID30205	Q8TER0	Cardiometabolic_II	-0.059308	1191	0.465693	-0.21684	0.114191	Wilcoxon rank sum test with continuity correction	two.sided	0.757701	Non-significant
IL18BP	OID20348	O95998	Cardiometabolic	-0.0498952	1191.5	0.46774	-0.159837	0.0666293	Wilcoxon rank sum test with continuity correction	two.sided	0.757701	Non-significant
CEBPB	OID20052	P17676	Cardiometabolic	0.0590784	1409	0.469795	-0.103918	0.201103	Wilcoxon rank sum test with continuity correction	two.sided	0.757701	Non-significant
TPK1	OID30338	Q9H3S4	Cardiometabolic_II	0.0570672	1409	0.469795	-0.092555	0.22235	Wilcoxon rank sum test with continuity correction	two.sided	0.757701	Non-significant
UPB1	OID30352	Q9UBR1	Cardiometabolic_II	0.176535	1409	0.469795	-0.320938	0.6607	Wilcoxon rank sum test with continuity correction	two.sided	0.757701	Non-significant
DDC	OID20215	P20711	Cardiometabolic	0.089011	1407	0.478058	-0.143422	0.308608	Wilcoxon rank sum test with continuity correction	two.sided	0.767633	Non-significant
COL3A1	OID30379	P02461	Cardiometabolic_II	-0.0390718	1194	0.47806	-0.145347	0.0721239	Wilcoxon rank sum test with continuity correction	two.sided	0.767633	Non-significant
GGH	OID20416	Q92820	Cardiometabolic	-0.0652906	1194.5	0.480137	-0.241844	0.122804	Wilcoxon rank sum test with continuity correction	two.sided	0.769274	Non-significant
DPP4	OID20406	P27487	Cardiometabolic	0.0366927	1405	0.486403	-0.0823015	0.148201	Wilcoxon rank sum test with continuity correction	two.sided	0.774209	Non-significant
EPPK1	OID30250	P58107	Cardiometabolic_II	0.203107	1405	0.486403	-0.311942	0.735545	Wilcoxon rank sum test with continuity correction	two.sided	0.774209	Non-significant
LBP	OID20355	P18428	Cardiometabolic	-0.0777753	1196	0.486403	-0.300321	0.140433	Wilcoxon rank sum test with continuity correction	two.sided	0.774209	Non-significant
TINAGL1	OID20180	Q9GZM7	Cardiometabolic	-0.0412538	1197.5	0.492709	-0.130203	0.0663285	Wilcoxon rank sum test with continuity correction	two.sided	0.779108	Non-significant
AOC3	OID20389	Q16853	Cardiometabolic	-0.0382853	1197.5	0.49271	-0.14638	0.0760243	Wilcoxon rank sum test with continuity correction	two.sided	0.779108	Non-significant
CCN3	OID20299	P48745	Cardiometabolic	-0.0643993	1198	0.494824	-0.236049	0.103658	Wilcoxon rank sum test with continuity correction	two.sided	0.779108	Non-significant
LTBP2	OID20254	Q14767	Cardiometabolic	-0.0523266	1198	0.494824	-0.21041	0.108271	Wilcoxon rank sum test with continuity correction	two.sided	0.779108	Non-significant
PTN	OID20083	P21246	Cardiometabolic	0.0631893	1403	0.494824	-0.119707	0.230049	Wilcoxon rank sum test with continuity correction	two.sided	0.779108	Non-significant
STK4	OID20140	Q13043	Cardiometabolic	0.0838038	1402	0.499061	-0.158931	0.353257	Wilcoxon rank sum test with continuity correction	two.sided	0.784022	Non-significant
ADAMTSL4	OID30275	Q6UY14	Cardiometabolic_II	-0.0299796	1199.5	0.501189	-0.123649	0.0645484	Wilcoxon rank sum test with continuity correction	two.sided	0.784022	Non-significant
SLURP1	OID30404	P55000	Cardiometabolic_II	-0.0463657	1199.5	0.50119	-0.18107	0.0810399	Wilcoxon rank sum test with continuity correction	two.sided	0.784022	Non-significant
PTPRC	OID30380	P08575	Cardiometabolic_II	0.0347958	1401	0.503322	-0.0681366	0.143749	Wilcoxon rank sum test with continuity correction	two.sided	0.784022	Non-significant
PLAT	OID20247	P00750	Cardiometabolic	0.0910581	1401	0.503323	-0.192703	0.382707	Wilcoxon rank sum test with continuity correction	two.sided	0.784022	Non-significant
SEC31A	OID30269	O94979	Cardiometabolic_II	0.0536122	1398	0.516214	-0.10225	0.219723	Wilcoxon rank sum test with continuity correction	two.sided	0.802388	Non-significant
ADAM15	OID20109	Q13444	Cardiometabolic	-0.0487086	1204.5	0.522722	-0.196017	0.100125	Wilcoxon rank sum test with continuity correction	two.sided	0.808993	Non-significant
CA3	OID20271	P07451	Cardiometabolic	0.0695352	1396	0.524902	-0.157665	0.283039	Wilcoxon rank sum test with continuity correction	two.sided	0.808993	Non-significant
NID1	OID20362	P14543	Cardiometabolic	0.0530508	1396	0.524902	-0.114155	0.20517	Wilcoxon rank sum test with continuity correction	two.sided	0.808993	Non-significant
SSC4D	OID20182	Q8WTU2	Cardiometabolic	0.196527	1396	0.524902	-0.334502	0.720851	Wilcoxon rank sum test with continuity correction	two.sided	0.808993	Non-significant
PRSS27	OID20212	Q9BQR3	Cardiometabolic	-0.0537975	1206	0.529272	-0.216423	0.105377	Wilcoxon rank sum test with continuity correction	two.sided	0.812296	Non-significant
ANP32C	OID30203	O43423	Cardiometabolic_II	0.0236271	1395	0.529274	-0.0690326	0.121477	Wilcoxon rank sum test with continuity correction	two.sided	0.812296	Non-significant
GM2A	OID30413	P17900	Cardiometabolic_II	-0.0415368	1207	0.533665	-0.183851	0.114741	Wilcoxon rank sum test with continuity correction	two.sided	0.815601	Non-significant
HSPG2	OID20383	P98160	Cardiometabolic	-0.0326833	1207	0.533665	-0.149368	0.085843	Wilcoxon rank sum test with continuity correction	two.sided	0.815601	Non-significant
ACTA2	OID20079	P62736	Cardiometabolic	-0.0637479	1208	0.538073	-0.282232	0.150391	Wilcoxon rank sum test with continuity correction	two.sided	0.818905	Non-significant
DPP7	OID20142	Q9UHL4	Cardiometabolic	0.0945186	1393	0.538073	-0.236938	0.443053	Wilcoxon rank sum test with continuity correction	two.sided	0.818905	Non-significant
ICAM2	OID20248	P13598	Cardiometabolic	-0.0386333	1209	0.542499	-0.160416	0.0800474	Wilcoxon rank sum test with continuity correction	two.sided	0.820504	Non-significant
PRRT3	OID30276	Q5FWE3	Cardiometabolic_II	-0.0632296	1209	0.542499	-0.23924	0.109646	Wilcoxon rank sum test with continuity correction	two.sided	0.820504	Non-significant
MYL4	OID30245	P12829	Cardiometabolic_II	0.061529	1392	0.5425	-0.149034	0.281244	Wilcoxon rank sum test with continuity correction	two.sided	0.820504	Non-significant
FETUB	OID20404	Q9UGM5	Cardiometabolic	0.0475983	1391.5	0.544719	-0.101326	0.19352	Wilcoxon rank sum test with continuity correction	two.sided	0.822154	Non-significant
ENPP6	OID30273	Q6UWR7	Cardiometabolic_II	-0.0495456	1210	0.546945	-0.21774	0.121656	Wilcoxon rank sum test with continuity correction	two.sided	0.823689	Non-significant
REG3A	OID20258	Q06141	Cardiometabolic	-0.0555692	1211	0.551407	-0.272928	0.135234	Wilcoxon rank sum test with continuity correction	two.sided	0.823689	Non-significant
CHIT1	OID20312	Q13231	Cardiometabolic	-0.10335	1211	0.551408	-0.466231	0.251034	Wilcoxon rank sum test with continuity correction	two.sided	0.823689	Non-significant
IL6R	OID20385	P08887	Cardiometabolic	-0.0513219	1211	0.551408	-0.203632	0.109726	Wilcoxon rank sum test with continuity correction	two.sided	0.823689	Non-significant
ZP3	OID30265	P21754	Cardiometabolic_II	-0.239419	1211	0.551408	-1.17682	0.529302	Wilcoxon rank sum test with continuity correction	two.sided	0.823689	Non-significant
TNFSF8	OID30384	P32971	Cardiometabolic_II	0.0408817	1389.5	0.553644	-0.109557	0.196896	Wilcoxon rank sum test with continuity correction	two.sided	0.823689	Non-significant
CHL1	OID20366	O00533	Cardiometabolic	-0.0315809	1211.5	0.553646	-0.145048	0.0876287	Wilcoxon rank sum test with continuity correction	two.sided	0.823689	Non-significant
AGXT	OID20139	P21549	Cardiometabolic	0.0773314	1389	0.555889	-0.16921	0.279612	Wilcoxon rank sum test with continuity correction	two.sided	0.825343	Non-significant
SEMA7A	OID20283	O75326	Cardiometabolic	-0.0301883	1214	0.564903	-0.151854	0.0904647	Wilcoxon rank sum test with continuity correction	two.sided	0.833541	Non-significant
NOP56	OID30055	O00567	Cardiometabolic_II	0.148634	1387	0.564904	-0.307058	0.622343	Wilcoxon rank sum test with continuity correction	two.sided	0.833541	Non-significant
SELE	OID20290	P16581	Cardiometabolic	-0.0624181	1214	0.564904	-0.301316	0.180386	Wilcoxon rank sum test with continuity correction	two.sided	0.833541	Non-significant
CCL14	OID20401	Q16627	Cardiometabolic	-0.044138	1215	0.569437	-0.206935	0.116704	Wilcoxon rank sum test with continuity correction	two.sided	0.833541	Non-significant
CD46	OID20380	P15529	Cardiometabolic	0.0378947	1386	0.569437	-0.0842009	0.152408	Wilcoxon rank sum test with continuity correction	two.sided	0.833541	Non-significant
GP2	OID20090	P55259	Cardiometabolic	0.0902566	1386	0.569437	-0.233831	0.42053	Wilcoxon rank sum test with continuity correction	two.sided	0.833541	Non-significant
VSIG10L	OID30189	Q86VR7	Cardiometabolic_II	-0.0457296	1215	0.569437	-0.173462	0.0923315	Wilcoxon rank sum test with continuity correction	two.sided	0.833541	Non-significant
NOTCH3	OID20253	Q9UM47	Cardiometabolic	-0.0351366	1215.5	0.571709	-0.179409	0.103261	Wilcoxon rank sum test with continuity correction	two.sided	0.833541	Non-significant
IGDCC4	OID30402	Q8TDY8	Cardiometabolic_II	-0.0379662	1216	0.573986	-0.176041	0.0952215	Wilcoxon rank sum test with continuity correction	two.sided	0.833541	Non-significant
FAS	OID20316	P25445	Cardiometabolic	-0.0406634	1216	0.573987	-0.161819	0.0852505	Wilcoxon rank sum test with continuity correction	two.sided	0.833541	Non-significant
FDX1	OID30078	P10109	Cardiometabolic_II	0.0847151	1385	0.573988	-0.209614	0.356619	Wilcoxon rank sum test with continuity correction	two.sided	0.833541	Non-significant
CPB1	OID20289	P15086	Cardiometabolic	0.0565504	1384	0.578556	-0.176103	0.263902	Wilcoxon rank sum test with continuity correction	two.sided	0.835183	Non-significant
KRT6C	OID30169	P48668	Cardiometabolic_II	0.0400553	1384	0.578556	-0.0945162	0.173526	Wilcoxon rank sum test with continuity correction	two.sided	0.835183	Non-significant
NUDT10	OID30198	Q8NFP7	Cardiometabolic_II	0.0188554	1384	0.578556	-0.0542741	0.0858323	Wilcoxon rank sum test with continuity correction	two.sided	0.835183	Non-significant
LGALS3	OID20284	P17931	Cardiometabolic	0.0416591	1383	0.583139	-0.109002	0.191507	Wilcoxon rank sum test with continuity correction	two.sided	0.835187	Non-significant
AXL	OID20363	P30530	Cardiometabolic	-0.0266179	1218	0.58314	-0.142535	0.0679146	Wilcoxon rank sum test with continuity correction	two.sided	0.835187	Non-significant
ACTN2	OID30192	P35609	Cardiometabolic_II	0.0529519	1383	0.583141	-0.159365	0.277717	Wilcoxon rank sum test with continuity correction	two.sided	0.835187	Non-significant
TRPV3	OID30128	Q8NET8	Cardiometabolic_II	0.0466382	1383	0.583141	-0.153156	0.27202	Wilcoxon rank sum test with continuity correction	two.sided	0.835187	Non-significant
FUCA1	OID20261	P04066	Cardiometabolic	0.0477421	1381.5	0.590049	-0.166943	0.30991	Wilcoxon rank sum test with continuity correction	two.sided	0.843421	Non-significant
AAMDC	OID30236	Q9H7C9	Cardiometabolic_II	0.0735504	1381	0.592361	-0.215768	0.36041	Wilcoxon rank sum test with continuity correction	two.sided	0.843421	Non-significant
APOBR	OID30246	Q0VD83	Cardiometabolic_II	-0.0370774	1220	0.592362	-0.160249	0.0986108	Wilcoxon rank sum test with continuity correction	two.sided	0.843421	Non-significant
CSPG4	OID30397	Q6UVK1	Cardiometabolic_II	0.0397061	1380.5	0.594675	-0.10702	0.19292	Wilcoxon rank sum test with continuity correction	two.sided	0.843432	Non-significant
ADGRG2	OID20189	Q8IZP9	Cardiometabolic	-0.0330568	1221	0.596997	-0.147695	0.0916301	Wilcoxon rank sum test with continuity correction	two.sided	0.843432	Non-significant
ASPN	OID30315	Q9BXN1	Cardiometabolic_II	-0.0364158	1221	0.596997	-0.191638	0.110432	Wilcoxon rank sum test with continuity correction	two.sided	0.843432	Non-significant
CCL27	OID20121	Q9Y4X3	Cardiometabolic	0.0552277	1380	0.596997	-0.149004	0.283468	Wilcoxon rank sum test with continuity correction	two.sided	0.843432	Non-significant
RNF149	OID30235	Q8NC42	Cardiometabolic_II	0.0367185	1379.5	0.59932	-0.113717	0.181024	Wilcoxon rank sum test with continuity correction	two.sided	0.843465	Non-significant
CEACAM8	OID20102	P31997	Cardiometabolic	0.0738183	1379	0.601649	-0.203751	0.369913	Wilcoxon rank sum test with continuity correction	two.sided	0.843465	Non-significant
KIT	OID20370	P10721	Cardiometabolic	-0.0348751	1222	0.601649	-0.153535	0.0882493	Wilcoxon rank sum test with continuity correction	two.sided	0.843465	Non-significant
NADK	OID20178	O95544	Cardiometabolic	0.0846097	1379	0.601649	-0.219703	0.482923	Wilcoxon rank sum test with continuity correction	two.sided	0.843465	Non-significant
IGFBPL1	OID20155	Q8WX77	Cardiometabolic	-0.0299171	1222.5	0.60398	-0.140836	0.0737201	Wilcoxon rank sum test with continuity correction	two.sided	0.843521	Non-significant
COL15A1	OID30396	P39059	Cardiometabolic_II	-0.034925	1223	0.606317	-0.168186	0.087717	Wilcoxon rank sum test with continuity correction	two.sided	0.843521	Non-significant
NEB	OID30105	P20929	Cardiometabolic_II	-0.0317436	1223	0.606317	-0.147056	0.0767431	Wilcoxon rank sum test with continuity correction	two.sided	0.843521	Non-significant
PLTP	OID20238	P55058	Cardiometabolic	-0.0305232	1223	0.606317	-0.133852	0.0773066	Wilcoxon rank sum test with continuity correction	two.sided	0.843521	Non-significant
CPXM2	OID30322	Q8N436	Cardiometabolic_II	-0.0329401	1224	0.611	-0.18131	0.0980469	Wilcoxon rank sum test with continuity correction	two.sided	0.845198	Non-significant
STAB2	OID30401	Q8WWQ8	Cardiometabolic_II	0.0265521	1377	0.611001	-0.0947538	0.160926	Wilcoxon rank sum test with continuity correction	two.sided	0.845198	Non-significant
TNNI3	OID20050	P19429	Cardiometabolic	-0.116732	1224	0.611001	-0.583036	0.317615	Wilcoxon rank sum test with continuity correction	two.sided	0.845198	Non-significant
CD80	OID30291	P33681	Cardiometabolic_II	-0.0333056	1225	0.6157	-0.166579	0.10743	Wilcoxon rank sum test with continuity correction	two.sided	0.850085	Non-significant
ADAMTSL5	OID30355	Q6ZMM2	Cardiometabolic_II	0.0384251	1375	0.620416	-0.118872	0.192207	Wilcoxon rank sum test with continuity correction	two.sided	0.854978	Non-significant
ISM2	OID30365	Q6H9L7	Cardiometabolic_II	-0.0238229	1227	0.625144	-0.128062	0.0841547	Wilcoxon rank sum test with continuity correction	two.sided	0.858254	Non-significant
MYL1	OID30120	P05976	Cardiometabolic_II	0.0509628	1374	0.625148	-0.143917	0.229521	Wilcoxon rank sum test with continuity correction	two.sided	0.858254	Non-significant
B3GNT7	OID30281	Q8NFL0	Cardiometabolic_II	0.0461457	1372	0.634657	-0.154875	0.229718	Wilcoxon rank sum test with continuity correction	two.sided	0.863181	Non-significant
KITLG	OID20196	P21583	Cardiometabolic	-0.0392478	1229	0.634657	-0.177639	0.104131	Wilcoxon rank sum test with continuity correction	two.sided	0.863181	Non-significant
MAMDC2	OID30309	Q7Z304	Cardiometabolic_II	0.0402166	1372	0.634657	-0.137611	0.228804	Wilcoxon rank sum test with continuity correction	two.sided	0.863181	Non-significant
MFAP5	OID20239	Q13361	Cardiometabolic	-0.0379064	1229	0.634657	-0.206971	0.111418	Wilcoxon rank sum test with continuity correction	two.sided	0.863181	Non-significant
PKD1	OID30328	P98161	Cardiometabolic_II	0.0329312	1372	0.634657	-0.112025	0.151639	Wilcoxon rank sum test with continuity correction	two.sided	0.863181	Non-significant
SCRG1	OID30333	O75711	Cardiometabolic_II	-0.046746	1230	0.639434	-0.186724	0.0947502	Wilcoxon rank sum test with continuity correction	two.sided	0.866446	Non-significant
FABP4	OID20245	P15090	Cardiometabolic	0.0703712	1371	0.639435	-0.217857	0.369012	Wilcoxon rank sum test with continuity correction	two.sided	0.866446	Non-significant
MEGF9	OID20285	Q9H1U4	Cardiometabolic	0.0239697	1370	0.644227	-0.0776185	0.123642	Wilcoxon rank sum test with continuity correction	two.sided	0.869707	Non-significant
RYR1	OID30085	P21817	Cardiometabolic_II	0.0334495	1370	0.644227	-0.106406	0.170703	Wilcoxon rank sum test with continuity correction	two.sided	0.869707	Non-significant
ADGRE5	OID20260	P48960	Cardiometabolic	0.0258524	1369.5	0.646628	-0.122612	0.168073	Wilcoxon rank sum test with continuity correction	two.sided	0.871334	Non-significant
AKR1C4	OID20062	P17516	Cardiometabolic	-0.121582	1233	0.653856	-0.639843	0.454943	Wilcoxon rank sum test with continuity correction	two.sided	0.876216	Non-significant
ENTPD6	OID20100	O75354	Cardiometabolic	-0.0213569	1233	0.653856	-0.106016	0.0627328	Wilcoxon rank sum test with continuity correction	two.sided	0.876216	Non-significant
RNASET2	OID20321	O00584	Cardiometabolic	-0.0393072	1233	0.653856	-0.176563	0.116686	Wilcoxon rank sum test with continuity correction	two.sided	0.876216	Non-significant
C2	OID20410	P06681	Cardiometabolic	0.0236509	1367	0.658691	-0.0702468	0.10092	Wilcoxon rank sum test with continuity correction	two.sided	0.879462	Non-significant
TFRC	OID20369	P02786	Cardiometabolic	-0.0275216	1234	0.658692	-0.156953	0.0942266	Wilcoxon rank sum test with continuity correction	two.sided	0.879462	Non-significant
SIGLEC7	OID20190	Q9Y286	Cardiometabolic	-0.020962	1234.5	0.661116	-0.163104	0.0910425	Wilcoxon rank sum test with continuity correction	two.sided	0.881084	Non-significant
LEPR	OID20128	P48357	Cardiometabolic	-0.0219786	1235	0.663544	-0.12677	0.0821201	Wilcoxon rank sum test with continuity correction	two.sided	0.881099	Non-significant
NGFR	OID30300	P08138	Cardiometabolic_II	0.0386639	1366	0.663544	-0.105908	0.179708	Wilcoxon rank sum test with continuity correction	two.sided	0.881099	Non-significant
CYP24A1	OID30091	Q07973	Cardiometabolic_II	-0.0363077	1236	0.668409	-0.286102	0.16673	Wilcoxon rank sum test with continuity correction	two.sided	0.884337	Non-significant
THOP1	OID20194	P52888	Cardiometabolic	0.0351362	1365	0.668409	-0.12943	0.208939	Wilcoxon rank sum test with continuity correction	two.sided	0.884337	Non-significant
BPIFA2	OID30279	Q96DR5	Cardiometabolic_II	-0.0736603	1237	0.673287	-0.463317	0.336822	Wilcoxon rank sum test with continuity correction	two.sided	0.885968	Non-significant
GYS1	OID20097	P13807	Cardiometabolic	0.085208	1364	0.673287	-0.24904	0.461159	Wilcoxon rank sum test with continuity correction	two.sided	0.885968	Non-significant
NPTX2	OID30390	P47972	Cardiometabolic_II	0.0351555	1364	0.673287	-0.112923	0.179456	Wilcoxon rank sum test with continuity correction	two.sided	0.885968	Non-significant
MYBPC1	OID30296	Q00872	Cardiometabolic_II	-0.0899728	1238	0.678179	-0.509645	0.294817	Wilcoxon rank sum test with continuity correction	two.sided	0.8876	Non-significant
MB	OID20263	P02144	Cardiometabolic	0.0457677	1363	0.67818	-0.191851	0.288916	Wilcoxon rank sum test with continuity correction	two.sided	0.8876	Non-significant
PM20D1	OID20149	Q6GTS8	Cardiometabolic	0.149795	1363	0.67818	-0.511232	1.03742	Wilcoxon rank sum test with continuity correction	two.sided	0.8876	Non-significant
CDH1	OID20353	P12830	Cardiometabolic	-0.0303511	1239	0.683085	-0.180026	0.102983	Wilcoxon rank sum test with continuity correction	two.sided	0.890823	Non-significant
FABP6	OID20076	P51161	Cardiometabolic	0.0489512	1362	0.683086	-0.147046	0.249286	Wilcoxon rank sum test with continuity correction	two.sided	0.890823	Non-significant
GPNMB	OID20173	Q14956	Cardiometabolic	-0.022291	1239.5	0.685544	-0.127726	0.0828029	Wilcoxon rank sum test with continuity correction	two.sided	0.892431	Non-significant
C1QTNF1	OID20367	Q9BXJ1	Cardiometabolic	-0.0315906	1240	0.688006	-0.171481	0.122702	Wilcoxon rank sum test with continuity correction	two.sided	0.892449	Non-significant
PRCP	OID20337	P42785	Cardiometabolic	0.0381289	1361	0.688006	-0.120535	0.192557	Wilcoxon rank sum test with continuity correction	two.sided	0.892449	Non-significant
CD2	OID30097	P06729	Cardiometabolic_II	-0.0306821	1241	0.692939	-0.203078	0.12433	Wilcoxon rank sum test with continuity correction	two.sided	0.892496	Non-significant
ITIH3	OID20352	Q06033	Cardiometabolic	-0.0289668	1241	0.692939	-0.18703	0.113606	Wilcoxon rank sum test with continuity correction	two.sided	0.892496	Non-significant
SIGLEC8	OID30261	Q9NYZ4	Cardiometabolic_II	0.0469673	1360	0.692939	-0.172337	0.263214	Wilcoxon rank sum test with continuity correction	two.sided	0.892496	Non-significant
TNF	OID20074	P01375	Cardiometabolic	0.0210585	1360	0.692939	-0.079389	0.125933	Wilcoxon rank sum test with continuity correction	two.sided	0.892496	Non-significant
SNAP23	OID20218	O00161	Cardiometabolic	0.0348747	1359.5	0.69541	-0.160618	0.234539	Wilcoxon rank sum test with continuity correction	two.sided	0.892696	Non-significant
CES1	OID20244	P23141	Cardiometabolic	0.0595224	1359	0.697885	-0.294903	0.391455	Wilcoxon rank sum test with continuity correction	two.sided	0.892696	Non-significant
MNDA	OID20156	P41218	Cardiometabolic	0.143331	1359	0.697885	-0.491448	1.00822	Wilcoxon rank sum test with continuity correction	two.sided	0.892696	Non-significant
ADAMTS16	OID20089	Q8TE57	Cardiometabolic	0.0268537	1358	0.702841	-0.134448	0.205825	Wilcoxon rank sum test with continuity correction	two.sided	0.892696	Non-significant
CD59	OID20339	P13987	Cardiometabolic	-0.0189653	1243.5	0.705327	-0.10624	0.0777151	Wilcoxon rank sum test with continuity correction	two.sided	0.892696	Non-significant
CILP	OID30399	O75339	Cardiometabolic_II	-0.0483359	1244	0.707815	-0.317244	0.227845	Wilcoxon rank sum test with continuity correction	two.sided	0.892696	Non-significant
TFF3	OID20371	Q07654	Cardiometabolic	-0.0281779	1244	0.707815	-0.179641	0.113834	Wilcoxon rank sum test with continuity correction	two.sided	0.892696	Non-significant
TIA1	OID20068	P31483	Cardiometabolic	0.0723774	1357	0.707815	-0.364413	0.499228	Wilcoxon rank sum test with continuity correction	two.sided	0.892696	Non-significant
TNFRSF10C	OID20265	O14798	Cardiometabolic	0.0438114	1357	0.707815	-0.16998	0.243839	Wilcoxon rank sum test with continuity correction	two.sided	0.892696	Non-significant
ADAMTS13	OID20249	Q76LX8	Cardiometabolic	0.0202301	1356.5	0.710305	-0.0829634	0.0998089	Wilcoxon rank sum test with continuity correction	two.sided	0.892696	Non-significant
EXOSC10	OID30083	Q01780	Cardiometabolic_II	0.0443721	1356.5	0.710305	-0.171203	0.275473	Wilcoxon rank sum test with continuity correction	two.sided	0.892696	Non-significant
SCN4B	OID30277	Q8IWT1	Cardiometabolic_II	-0.0387332	1245	0.712799	-0.221785	0.150206	Wilcoxon rank sum test with continuity correction	two.sided	0.892696	Non-significant
ST6GAL1	OID20302	P15907	Cardiometabolic	0.0307841	1356	0.712799	-0.115441	0.179718	Wilcoxon rank sum test with continuity correction	two.sided	0.892696	Non-significant
CELA3A	OID20298	P09093	Cardiometabolic	0.0365858	1355	0.717794	-0.17784	0.264812	Wilcoxon rank sum test with continuity correction	two.sided	0.892696	Non-significant
OLR1	OID20183	P78380	Cardiometabolic	-0.0806988	1246	0.717794	-0.397924	0.288934	Wilcoxon rank sum test with continuity correction	two.sided	0.892696	Non-significant
AZU1	OID20309	P20160	Cardiometabolic	0.140361	1355	0.717796	-0.468816	0.750657	Wilcoxon rank sum test with continuity correction	two.sided	0.892696	Non-significant
FABP2	OID20200	P12104	Cardiometabolic	-0.0527019	1246	0.717796	-0.318329	0.212702	Wilcoxon rank sum test with continuity correction	two.sided	0.892696	Non-significant
ROR1	OID20224	Q01973	Cardiometabolic	-0.0225423	1247	0.722804	-0.157249	0.117621	Wilcoxon rank sum test with continuity correction	two.sided	0.892696	Non-significant
ECHDC3	OID30293	Q96DC8	Cardiometabolic_II	0.0868594	1353	0.727825	-0.273918	0.411918	Wilcoxon rank sum test with continuity correction	two.sided	0.892696	Non-significant
PTPRF	OID20310	P10586	Cardiometabolic	0.0240033	1353	0.727825	-0.0948022	0.158736	Wilcoxon rank sum test with continuity correction	two.sided	0.892696	Non-significant
SBSN	OID30398	Q6UWP8	Cardiometabolic_II	-0.0177526	1248	0.727825	-0.148206	0.113948	Wilcoxon rank sum test with continuity correction	two.sided	0.892696	Non-significant
GDF15	OID20251	Q99988	Cardiometabolic	-0.0331761	1249	0.732856	-0.201169	0.125511	Wilcoxon rank sum test with continuity correction	two.sided	0.892696	Non-significant
CSRP3	OID30176	P50461	Cardiometabolic_II	-0.0772727	1249	0.732857	-0.494531	0.361772	Wilcoxon rank sum test with continuity correction	two.sided	0.892696	Non-significant
GZMH	OID20096	P20718	Cardiometabolic	0.140467	1352	0.732857	-0.587549	0.935551	Wilcoxon rank sum test with continuity correction	two.sided	0.892696	Non-significant
LEP	OID20187	P41159	Cardiometabolic	0.0859525	1352	0.732857	-0.392001	0.522105	Wilcoxon rank sum test with continuity correction	two.sided	0.892696	Non-significant
SHISA5	OID30387	Q8N114	Cardiometabolic_II	-0.0181319	1249	0.732857	-0.11901	0.0859222	Wilcoxon rank sum test with continuity correction	two.sided	0.892696	Non-significant
VIPR1	OID30193	P32241	Cardiometabolic_II	-0.0127351	1249	0.732857	-0.0959565	0.0593408	Wilcoxon rank sum test with continuity correction	two.sided	0.892696	Non-significant
CELA2A	OID30411	P08217	Cardiometabolic_II	0.0362898	1351.5	0.735376	-0.170642	0.272634	Wilcoxon rank sum test with continuity correction	two.sided	0.892696	Non-significant
CLTA	OID20118	P09496	Cardiometabolic	-0.0305044	1250	0.7379	-0.178031	0.135538	Wilcoxon rank sum test with continuity correction	two.sided	0.892696	Non-significant
PEAR1	OID20257	Q5VY43	Cardiometabolic	-0.013279	1250	0.7379	-0.111309	0.0815412	Wilcoxon rank sum test with continuity correction	two.sided	0.892696	Non-significant
PLA2G1B	OID20252	P04054	Cardiometabolic	0.025358	1351	0.7379	-0.113723	0.180721	Wilcoxon rank sum test with continuity correction	two.sided	0.892696	Non-significant
REXO2	OID30075	Q9Y3B8	Cardiometabolic_II	-0.0338471	1250	0.7379	-0.206947	0.158911	Wilcoxon rank sum test with continuity correction	two.sided	0.892696	Non-significant
CANT1	OID20181	Q8WVQ1	Cardiometabolic	-0.0113041	1251	0.742954	-0.0898613	0.0566218	Wilcoxon rank sum test with continuity correction	two.sided	0.892696	Non-significant
AMY2A	OID20333	P04746	Cardiometabolic	0.0417395	1350	0.742955	-0.158817	0.24746	Wilcoxon rank sum test with continuity correction	two.sided	0.892696	Non-significant
CCL16	OID20334	O15467	Cardiometabolic	0.0485512	1350	0.742955	-0.204014	0.311607	Wilcoxon rank sum test with continuity correction	two.sided	0.892696	Non-significant
PGLYRP4	OID30101	Q96LB8	Cardiometabolic_II	-0.0418382	1251	0.742955	-0.26374	0.18251	Wilcoxon rank sum test with continuity correction	two.sided	0.892696	Non-significant
PYDC1	OID30202	Q8WXC3	Cardiometabolic_II	-0.0298323	1251	0.742955	-0.194901	0.127352	Wilcoxon rank sum test with continuity correction	two.sided	0.892696	Non-significant
COQ7	OID30217	Q99807	Cardiometabolic_II	0.0251195	1349	0.74802	-0.115144	0.160229	Wilcoxon rank sum test with continuity correction	two.sided	0.892696	Non-significant
CD55	OID20377	P08174	Cardiometabolic	-0.0161737	1252	0.748021	-0.0990484	0.0832313	Wilcoxon rank sum test with continuity correction	two.sided	0.892696	Non-significant
IDO1	OID30230	P14902	Cardiometabolic_II	0.0338112	1349	0.748021	-0.20293	0.267129	Wilcoxon rank sum test with continuity correction	two.sided	0.892696	Non-significant
ITGB2	OID20315	P05107	Cardiometabolic	-0.0245455	1252	0.748021	-0.155037	0.118932	Wilcoxon rank sum test with continuity correction	two.sided	0.892696	Non-significant
KRT17	OID30092	Q04695	Cardiometabolic_II	-0.092448	1252	0.748021	-0.540628	0.352132	Wilcoxon rank sum test with continuity correction	two.sided	0.892696	Non-significant
PRG2	OID30381	P13727	Cardiometabolic_II	0.0263029	1349	0.748021	-0.188826	0.22709	Wilcoxon rank sum test with continuity correction	two.sided	0.892696	Non-significant
TIE1	OID20303	P35590	Cardiometabolic	-0.0197432	1252	0.748021	-0.189479	0.142448	Wilcoxon rank sum test with continuity correction	two.sided	0.892696	Non-significant
SEL1L	OID30196	Q9UBV2	Cardiometabolic_II	-0.0215055	1253	0.753095	-0.127442	0.0893275	Wilcoxon rank sum test with continuity correction	two.sided	0.892696	Non-significant
ATP2B4	OID30062	P23634	Cardiometabolic_II	0.0324041	1348	0.753098	-0.135248	0.202904	Wilcoxon rank sum test with continuity correction	two.sided	0.892696	Non-significant
CDHR5	OID20193	Q9HBB8	Cardiometabolic	-0.0227811	1253	0.753098	-0.181544	0.13026	Wilcoxon rank sum test with continuity correction	two.sided	0.892696	Non-significant
GRAP2	OID20192	O75791	Cardiometabolic	0.070521	1348	0.753098	-0.270629	0.450308	Wilcoxon rank sum test with continuity correction	two.sided	0.892696	Non-significant
SFTPD	OID20214	P35247	Cardiometabolic	-0.0479107	1253	0.753098	-0.354855	0.243117	Wilcoxon rank sum test with continuity correction	two.sided	0.892696	Non-significant
FBP1	OID20227	P09467	Cardiometabolic	-0.0377482	1254	0.758185	-0.274836	0.165623	Wilcoxon rank sum test with continuity correction	two.sided	0.895814	Non-significant
IGSF8	OID20167	Q969P0	Cardiometabolic	0.0199538	1347	0.758185	-0.128439	0.157141	Wilcoxon rank sum test with continuity correction	two.sided	0.895814	Non-significant
APOM	OID20374	O95445	Cardiometabolic	0.0164777	1344	0.77351	-0.0830067	0.138639	Wilcoxon rank sum test with continuity correction	two.sided	0.909498	Non-significant
CTSD	OID20358	P07339	Cardiometabolic	-0.0234051	1257	0.77351	-0.176533	0.134402	Wilcoxon rank sum test with continuity correction	two.sided	0.909498	Non-significant
NPR1	OID30116	P16066	Cardiometabolic_II	-0.013393	1257	0.77351	-0.101849	0.0807108	Wilcoxon rank sum test with continuity correction	two.sided	0.909498	Non-significant
REG1B	OID20266	P48304	Cardiometabolic	0.0305846	1343	0.778638	-0.171252	0.223014	Wilcoxon rank sum test with continuity correction	two.sided	0.911451	Non-significant
CD248	OID30394	Q9HCU0	Cardiometabolic_II	0.0321063	1342.5	0.781206	-0.177704	0.211117	Wilcoxon rank sum test with continuity correction	two.sided	0.911451	Non-significant
PON2	OID20088	Q15165	Cardiometabolic	-0.0261714	1259	0.783776	-0.181706	0.156765	Wilcoxon rank sum test with continuity correction	two.sided	0.911451	Non-significant
PRSS2	OID20364	P07478	Cardiometabolic	0.029449	1342	0.783776	-0.200238	0.254933	Wilcoxon rank sum test with continuity correction	two.sided	0.911451	Non-significant
TCL1B	OID20058	O95988	Cardiometabolic	-0.0394409	1259.5	0.786348	-0.372743	0.274874	Wilcoxon rank sum test with continuity correction	two.sided	0.911451	Non-significant
ANG	OID20403	P03950	Cardiometabolic	-0.0195168	1260	0.788923	-0.165109	0.124935	Wilcoxon rank sum test with continuity correction	two.sided	0.911451	Non-significant
RNASE10	OID30238	Q5GAN6	Cardiometabolic_II	0.0282578	1341	0.788923	-0.186425	0.215827	Wilcoxon rank sum test with continuity correction	two.sided	0.911451	Non-significant
FAM20A	OID30348	Q96MK3	Cardiometabolic_II	0.0170426	1341	0.788924	-0.146107	0.175229	Wilcoxon rank sum test with continuity correction	two.sided	0.911451	Non-significant
FAM3C	OID20233	Q92520	Cardiometabolic	-0.0202113	1260	0.788924	-0.155966	0.113108	Wilcoxon rank sum test with continuity correction	two.sided	0.911451	Non-significant
GUK1	OID30148	Q16774	Cardiometabolic_II	0.0166288	1341	0.788924	-0.0864571	0.100639	Wilcoxon rank sum test with continuity correction	two.sided	0.911451	Non-significant
TTN	OID30108	Q8WZ42	Cardiometabolic_II	-0.0278408	1260	0.788924	-0.193621	0.168325	Wilcoxon rank sum test with continuity correction	two.sided	0.911451	Non-significant
MED21	OID30066	Q13503	Cardiometabolic_II	-0.0215329	1260.5	0.7915	-0.173738	0.137102	Wilcoxon rank sum test with continuity correction	two.sided	0.911538	Non-significant
SHD	OID30098	Q96IW2	Cardiometabolic_II	0.0547526	1340.5	0.7915	-0.282409	0.37333	Wilcoxon rank sum test with continuity correction	two.sided	0.911538	Non-significant
SPON2	OID20221	Q9BUD6	Cardiometabolic	-0.0165359	1261.5	0.796662	-0.156021	0.118442	Wilcoxon rank sum test with continuity correction	two.sided	0.914679	Non-significant
AHNAK2	OID30244	Q8IVF2	Cardiometabolic_II	-0.0145641	1262	0.799246	-0.136937	0.104946	Wilcoxon rank sum test with continuity correction	two.sided	0.914679	Non-significant
ELN	OID30301	P15502	Cardiometabolic_II	-0.0301884	1262	0.799246	-0.276131	0.220323	Wilcoxon rank sum test with continuity correction	two.sided	0.914679	Non-significant
LILRA4	OID30162	P59901	Cardiometabolic_II	0.0208124	1339	0.799246	-0.161936	0.191201	Wilcoxon rank sum test with continuity correction	two.sided	0.914679	Non-significant
NTRK2	OID20136	Q16620	Cardiometabolic	-0.0125552	1263	0.804421	-0.0988131	0.0789259	Wilcoxon rank sum test with continuity correction	two.sided	0.917719	Non-significant
PECR	OID30228	Q9BY49	Cardiometabolic_II	0.0162269	1338	0.804421	-0.0971602	0.130313	Wilcoxon rank sum test with continuity correction	two.sided	0.917719	Non-significant
FBLN2	OID30378	P98095	Cardiometabolic_II	0.0134946	1337	0.809604	-0.117037	0.163918	Wilcoxon rank sum test with continuity correction	two.sided	0.917886	Non-significant
HYAL1	OID20357	Q12794	Cardiometabolic	0.0101199	1337	0.809604	-0.0714565	0.087236	Wilcoxon rank sum test with continuity correction	two.sided	0.917886	Non-significant
IL1RL1	OID20250	Q01638	Cardiometabolic	-0.0242192	1264	0.809604	-0.246143	0.19353	Wilcoxon rank sum test with continuity correction	two.sided	0.917886	Non-significant
S100P	OID20103	P25815	Cardiometabolic	0.0283895	1337	0.809604	-0.169741	0.22847	Wilcoxon rank sum test with continuity correction	two.sided	0.917886	Non-significant
CPA1	OID20280	P15085	Cardiometabolic	0.0238206	1336	0.814795	-0.19361	0.25194	Wilcoxon rank sum test with continuity correction	two.sided	0.922338	Non-significant
GAMT	OID30133	Q14353	Cardiometabolic_II	0.0101431	1335	0.819994	-0.0663194	0.0850142	Wilcoxon rank sum test with continuity correction	two.sided	0.922494	Non-significant
GDF2	OID20202	Q9UK05	Cardiometabolic	-0.0200713	1266	0.819995	-0.170502	0.115528	Wilcoxon rank sum test with continuity correction	two.sided	0.922494	Non-significant
LPL	OID20188	P06858	Cardiometabolic	0.02237	1335	0.819995	-0.151831	0.205512	Wilcoxon rank sum test with continuity correction	two.sided	0.922494	Non-significant
MEGF11	OID30099	A6BM72	Cardiometabolic_II	-0.0114547	1266	0.819995	-0.103947	0.0776158	Wilcoxon rank sum test with continuity correction	two.sided	0.922494	Non-significant
HADH	OID30132	Q16836	Cardiometabolic_II	0.0317065	1333	0.830417	-0.243079	0.269337	Wilcoxon rank sum test with continuity correction	two.sided	0.928488	Non-significant
CCER2	OID30221	I3L3R5	Cardiometabolic_II	-0.0285836	1268	0.830417	-0.319057	0.237508	Wilcoxon rank sum test with continuity correction	two.sided	0.928488	Non-significant
CD2AP	OID20177	Q9Y5K6	Cardiometabolic	0.0354675	1333	0.830417	-0.248003	0.345421	Wilcoxon rank sum test with continuity correction	two.sided	0.928488	Non-significant
CST3	OID20400	P01034	Cardiometabolic	-0.0108104	1268	0.830417	-0.161827	0.122113	Wilcoxon rank sum test with continuity correction	two.sided	0.928488	Non-significant
PROC	OID20402	P04070	Cardiometabolic	0.0175911	1332	0.83564	-0.131453	0.152479	Wilcoxon rank sum test with continuity correction	two.sided	0.932896	Non-significant
FCAMR	OID30332	Q8WWV6	Cardiometabolic_II	0.027246	1330	0.846106	-0.27962	0.334129	Wilcoxon rank sum test with continuity correction	two.sided	0.934563	Non-significant
PDGFRB	OID20268	P09619	Cardiometabolic	0.015922	1330	0.846106	-0.140518	0.18656	Wilcoxon rank sum test with continuity correction	two.sided	0.934563	Non-significant
CHEK2	OID20054	O96017	Cardiometabolic	0.0148264	1330	0.846107	-0.11913	0.164535	Wilcoxon rank sum test with continuity correction	two.sided	0.934563	Non-significant
KLK3	OID30364	P07288	Cardiometabolic_II	-0.0193747	1271	0.846107	-0.222226	0.159322	Wilcoxon rank sum test with continuity correction	two.sided	0.934563	Non-significant
MYBPC2	OID30199	Q14324	Cardiometabolic_II	-0.0241592	1271	0.846107	-0.322315	0.233361	Wilcoxon rank sum test with continuity correction	two.sided	0.934563	Non-significant
RETN	OID20327	Q9HD89	Cardiometabolic	0.0164207	1330	0.846107	-0.163028	0.184206	Wilcoxon rank sum test with continuity correction	two.sided	0.934563	Non-significant
SIRPA	OID20304	P78324	Cardiometabolic	0.0123554	1330	0.846107	-0.128536	0.137656	Wilcoxon rank sum test with continuity correction	two.sided	0.934563	Non-significant
ACE2	OID20105	Q9BYF1	Cardiometabolic	0.0152962	1328	0.856601	-0.163001	0.188926	Wilcoxon rank sum test with continuity correction	two.sided	0.943296	Non-significant
APLP1	OID20164	P51693	Cardiometabolic	-0.0222271	1273	0.856601	-0.308862	0.264427	Wilcoxon rank sum test with continuity correction	two.sided	0.943296	Non-significant
ACAN	OID20159	P16112	Cardiometabolic	-0.0140476	1274	0.861857	-0.153251	0.116706	Wilcoxon rank sum test with continuity correction	two.sided	0.946226	Non-significant
MEP1B	OID20168	Q16820	Cardiometabolic	-0.0401413	1274	0.861857	-0.46752	0.40894	Wilcoxon rank sum test with continuity correction	two.sided	0.946226	Non-significant
F7	OID20372	P08709	Cardiometabolic	-0.0144515	1275.5	0.869753	-0.172337	0.140746	Wilcoxon rank sum test with continuity correction	two.sided	0.953459	Non-significant
PCSK9	OID20235	Q8NBP7	Cardiometabolic	-0.0184073	1276	0.872389	-0.196525	0.161779	Wilcoxon rank sum test with continuity correction	two.sided	0.954912	Non-significant
MFAP3	OID20057	P55082	Cardiometabolic	0.0107986	1324	0.877663	-0.134117	0.149437	Wilcoxon rank sum test with continuity correction	two.sided	0.95495	Non-significant
B3GAT3	OID30165	O94766	Cardiometabolic_II	0.00992994	1324	0.877663	-0.165434	0.171913	Wilcoxon rank sum test with continuity correction	two.sided	0.95495	Non-significant
FGFBP2	OID30395	Q9BYJ0	Cardiometabolic_II	-0.0160783	1277	0.877663	-0.214413	0.18554	Wilcoxon rank sum test with continuity correction	two.sided	0.95495	Non-significant
UBQLN3	OID30096	Q9H347	Cardiometabolic_II	-0.00970404	1277	0.877663	-0.168636	0.150849	Wilcoxon rank sum test with continuity correction	two.sided	0.95495	Non-significant
CNTN1	OID20307	Q12860	Cardiometabolic	0.00795599	1323	0.882943	-0.127834	0.125631	Wilcoxon rank sum test with continuity correction	two.sided	0.957835	Non-significant
PRKAR1A	OID20146	P10644	Cardiometabolic	0.019772	1323	0.882943	-0.229037	0.309107	Wilcoxon rank sum test with continuity correction	two.sided	0.957835	Non-significant
GHRL	OID20175	Q9UBU3	Cardiometabolic	0.0286483	1322	0.888228	-0.35855	0.364928	Wilcoxon rank sum test with continuity correction	two.sided	0.962137	Non-significant
PTPRZ1	OID30343	P23471	Cardiometabolic_II	0.00776434	1321.5	0.890872	-0.13575	0.147334	Wilcoxon rank sum test with continuity correction	two.sided	0.963569	Non-significant
CHI3L1	OID20399	P36222	Cardiometabolic	-0.0121423	1280	0.893518	-0.295524	0.242322	Wilcoxon rank sum test with continuity correction	two.sided	0.963572	Non-significant
PTGR1	OID30297	Q14914	Cardiometabolic_II	0.0409177	1321	0.893518	-0.278647	0.356046	Wilcoxon rank sum test with continuity correction	two.sided	0.963572	Non-significant
LDLR	OID20240	P01130	Cardiometabolic	-0.0163508	1280.5	0.896164	-0.294602	0.246822	Wilcoxon rank sum test with continuity correction	two.sided	0.964998	Non-significant
LCN2	OID20392	P80188	Cardiometabolic	0.00839668	1320	0.898813	-0.14382	0.163312	Wilcoxon rank sum test with continuity correction	two.sided	0.966422	Non-significant
PRG3	OID30383	Q9Y2Y8	Cardiometabolic_II	-0.0116645	1282	0.904112	-0.201518	0.176063	Wilcoxon rank sum test with continuity correction	two.sided	0.967838	Non-significant
ADA2	OID20394	Q9NZK5	Cardiometabolic	-0.00821711	1282	0.904112	-0.180031	0.164001	Wilcoxon rank sum test with continuity correction	two.sided	0.967838	Non-significant
CLC	OID20126	Q05315	Cardiometabolic	0.0229824	1319	0.904112	-0.18594	0.237778	Wilcoxon rank sum test with continuity correction	two.sided	0.967838	Non-significant
DLL4	OID30255	Q9NR61	Cardiometabolic_II	0.0063066	1316.5	0.917378	-0.160967	0.171927	Wilcoxon rank sum test with continuity correction	two.sided	0.980599	Non-significant
GPR37	OID20095	O15354	Cardiometabolic	0.0167547	1316	0.920034	-0.28102	0.282945	Wilcoxon rank sum test with continuity correction	two.sided	0.981921	Non-significant
CEACAM6	OID30362	P40199	Cardiometabolic_II	-0.0104443	1285.5	0.922691	-0.168946	0.130816	Wilcoxon rank sum test with continuity correction	two.sided	0.981921	Non-significant
CD209	OID20262	Q9NNX6	Cardiometabolic	0.0102566	1315	0.925349	-0.178808	0.200907	Wilcoxon rank sum test with continuity correction	two.sided	0.981921	Non-significant
F9	OID20349	P00740	Cardiometabolic	-0.00374559	1286	0.925349	-0.117316	0.0922351	Wilcoxon rank sum test with continuity correction	two.sided	0.981921	Non-significant
IGFBP3	OID20398	P17936	Cardiometabolic	0.00818316	1315	0.925349	-0.105955	0.100836	Wilcoxon rank sum test with continuity correction	two.sided	0.981921	Non-significant
NPC2	OID30418	P61916	Cardiometabolic_II	-0.0102932	1287	0.930667	-0.148548	0.131213	Wilcoxon rank sum test with continuity correction	two.sided	0.986129	Non-significant
TIMP2	OID30318	P16035	Cardiometabolic_II	-0.00807953	1287.5	0.933327	-0.109271	0.102005	Wilcoxon rank sum test with continuity correction	two.sided	0.987461	Non-significant
DCN	OID20106	P07585	Cardiometabolic	-0.00502313	1288	0.935989	-0.100454	0.105923	Wilcoxon rank sum test with continuity correction	two.sided	0.987461	Non-significant
NCAM1	OID20354	P13591	Cardiometabolic	-0.00421517	1288	0.935989	-0.135049	0.119106	Wilcoxon rank sum test with continuity correction	two.sided	0.987461	Non-significant
NRCAM	OID20229	Q92823	Cardiometabolic	0.00582581	1312	0.941313	-0.125051	0.131441	Wilcoxon rank sum test with continuity correction	two.sided	0.990101	Non-significant
TIMP1	OID20418	P01033	Cardiometabolic	0.00447504	1311	0.946639	-0.132041	0.125308	Wilcoxon rank sum test with continuity correction	two.sided	0.990101	Non-significant
DLK1	OID20295	P80370	Cardiometabolic	-0.00923608	1290	0.946639	-0.299749	0.26155	Wilcoxon rank sum test with continuity correction	two.sided	0.990101	Non-significant
CTSL	OID20228	P07711	Cardiometabolic	0.00917492	1311	0.94664	-0.145275	0.150326	Wilcoxon rank sum test with continuity correction	two.sided	0.990101	Non-significant
IGFBP6	OID20413	P24592	Cardiometabolic	0.0034041	1311	0.94664	-0.120736	0.139305	Wilcoxon rank sum test with continuity correction	two.sided	0.990101	Non-significant
NXPE4	OID30076	Q6UWF7	Cardiometabolic_II	0.00446169	1311	0.94664	-0.129973	0.158559	Wilcoxon rank sum test with continuity correction	two.sided	0.990101	Non-significant
CD163	OID20360	Q86VB7	Cardiometabolic	-0.00532667	1291	0.951969	-0.208028	0.188	Wilcoxon rank sum test with continuity correction	two.sided	0.993408	Non-significant
LILRA5	OID20209	A6NI73	Cardiometabolic	-0.00381042	1291.5	0.954634	-0.160035	0.156675	Wilcoxon rank sum test with continuity correction	two.sided	0.993408	Non-significant
TFPI	OID20388	P10646	Cardiometabolic	-0.00502049	1292	0.9573	-0.164203	0.156494	Wilcoxon rank sum test with continuity correction	two.sided	0.993408	Non-significant
XG	OID20259	P55808	Cardiometabolic	-0.00509226	1292	0.9573	-0.202348	0.185032	Wilcoxon rank sum test with continuity correction	two.sided	0.993408	Non-significant
THRAP3	OID30053	Q9Y2W1	Cardiometabolic_II	-0.0109526	1292	0.9573	-0.474054	0.462643	Wilcoxon rank sum test with continuity correction	two.sided	0.993408	Non-significant
CNST	OID20127	Q6PJW8	Cardiometabolic	-0.00721891	1293	0.962634	-0.313902	0.302938	Wilcoxon rank sum test with continuity correction	two.sided	0.993408	Non-significant
QPCT	OID20320	Q16769	Cardiometabolic	0.0019171	1308	0.962634	-0.0948209	0.0939227	Wilcoxon rank sum test with continuity correction	two.sided	0.993408	Non-significant
BPIFB2	OID30311	Q8N4F0	Cardiometabolic_II	-0.00796556	1294	0.967969	-0.446653	0.38853	Wilcoxon rank sum test with continuity correction	two.sided	0.993408	Non-significant
CLEC4M	OID30405	Q9H2X3	Cardiometabolic_II	0.00673623	1307	0.967969	-0.184637	0.214758	Wilcoxon rank sum test with continuity correction	two.sided	0.993408	Non-significant
CPQ	OID30406	Q9Y646	Cardiometabolic_II	-0.00363307	1294	0.967969	-0.136708	0.142832	Wilcoxon rank sum test with continuity correction	two.sided	0.993408	Non-significant
PALM3	OID30182	A6NDB9	Cardiometabolic_II	0.00371962	1307	0.967969	-0.174989	0.173585	Wilcoxon rank sum test with continuity correction	two.sided	0.993408	Non-significant
CA4	OID20241	P22748	Cardiometabolic	-0.0020159	1295	0.973305	-0.0886856	0.0866348	Wilcoxon rank sum test with continuity correction	two.sided	0.993408	Non-significant
ENPP2	OID20288	Q13822	Cardiometabolic	0.00184145	1306	0.973305	-0.12385	0.124712	Wilcoxon rank sum test with continuity correction	two.sided	0.993408	Non-significant
SLC51B	OID30107	Q86UW2	Cardiometabolic_II	-0.00466547	1295	0.973305	-0.34353	0.323117	Wilcoxon rank sum test with continuity correction	two.sided	0.993408	Non-significant
CTSZ	OID20365	Q9UBR2	Cardiometabolic	0.00255133	1305.5	0.975974	-0.157133	0.145927	Wilcoxon rank sum test with continuity correction	two.sided	0.993408	Non-significant
DCTPP1	OID20148	Q9H773	Cardiometabolic	0.00242799	1305	0.978642	-0.183723	0.182926	Wilcoxon rank sum test with continuity correction	two.sided	0.993408	Non-significant
AMY2B	OID20340	P19961	Cardiometabolic	-0.00344172	1296	0.978643	-0.20079	0.218402	Wilcoxon rank sum test with continuity correction	two.sided	0.993408	Non-significant
ATP5F1D	OID30079	P30049	Cardiometabolic_II	0.00574317	1305	0.978643	-0.357458	0.34424	Wilcoxon rank sum test with continuity correction	two.sided	0.993408	Non-significant
REG1A	OID20415	P05451	Cardiometabolic	0.0022177	1305	0.978643	-0.18641	0.200846	Wilcoxon rank sum test with continuity correction	two.sided	0.993408	Non-significant
TSHB	OID20129	P01222	Cardiometabolic	-0.00286721	1296	0.978643	-0.275869	0.258713	Wilcoxon rank sum test with continuity correction	two.sided	0.993408	Non-significant
DMP1	OID30213	Q13316	Cardiometabolic_II	-0.00557533	1297	0.983981	-0.278962	0.25723	Wilcoxon rank sum test with continuity correction	two.sided	0.993408	Non-significant
TP53INP1	OID20120	Q96A56	Cardiometabolic	0.00154896	1304	0.983981	-0.113363	0.116336	Wilcoxon rank sum test with continuity correction	two.sided	0.993408	Non-significant
GSTM4	OID30164	Q03013	Cardiometabolic_II	0.00201583	1304	0.983981	-0.230349	0.230234	Wilcoxon rank sum test with continuity correction	two.sided	0.993408	Non-significant
MYH4	OID30061	Q9Y623	Cardiometabolic_II	-0.00225532	1297.5	0.986651	-0.139203	0.138079	Wilcoxon rank sum test with continuity correction	two.sided	0.993408	Non-significant
CLUL1	OID20198	Q15846	Cardiometabolic	0.00177243	1303.5	0.986651	-0.191712	0.18341	Wilcoxon rank sum test with continuity correction	two.sided	0.993408	Non-significant
ITGB1	OID20376	P05556	Cardiometabolic	-0.000733802	1298	0.98932	-0.079732	0.077424	Wilcoxon rank sum test with continuity correction	two.sided	0.993408	Non-significant
NOTCH2	OID30407	Q04721	Cardiometabolic_II	0.00045792	1303	0.98932	-0.0819008	0.0864201	Wilcoxon rank sum test with continuity correction	two.sided	0.993408	Non-significant
SDC1	OID20169	P18827	Cardiometabolic	0.00121498	1303	0.98932	-0.155224	0.171439	Wilcoxon rank sum test with continuity correction	two.sided	0.993408	Non-significant
VASN	OID20345	Q6EMK4	Cardiometabolic	0.00124832	1303	0.98932	-0.0964145	0.0876109	Wilcoxon rank sum test with continuity correction	two.sided	0.993408	Non-significant
IL6ST	OID20147	P40189	Cardiometabolic	0.000716579	1302	0.99466	-0.0738395	0.0758463	Wilcoxon rank sum test with continuity correction	two.sided	0.997396	Non-significant
DEFA1_DEFA1B	OID20344	P59665	Cardiometabolic	0.00239113	1301.5	0.99733	-0.171248	0.175223	Wilcoxon rank sum test with continuity correction	two.sided	0.9987	Non-significant
NECTIN2	OID20222	Q92692	Cardiometabolic	0.000215623	1301	1	-0.156388	0.147873	Wilcoxon rank sum test with continuity correction	two.sided	1	Non-significant
SCRIB	OID30558	Q14160	Inflammation_II	0.63445	1822	0.000488653	0.284941	0.928834	Wilcoxon rank sum test with continuity correction	two.sided	0.0949167	Non-significant
S100A13	OID30529	Q99584	Inflammation_II	0.22424	1817	0.000553492	0.101559	0.348635	Wilcoxon rank sum test with continuity correction	two.sided	0.0949167	Non-significant
SHMT1	OID20714	P34896	Inflammation	0.689329	1816	0.000567385	0.28929	1.08015	Wilcoxon rank sum test with continuity correction	two.sided	0.0949167	Non-significant
RBPMS	OID30507	Q93062	Inflammation_II	1.14867	1808	0.000690805	0.493256	1.806	Wilcoxon rank sum test with continuity correction	two.sided	0.0949167	Non-significant
MYO9B	OID20451	Q13459	Inflammation	0.685841	1803.5	0.000770739	0.301571	1.09745	Wilcoxon rank sum test with continuity correction	two.sided	0.0949167	Non-significant
WAS	OID20479	P42768	Inflammation	0.633646	1799	0.000859247	0.277581	0.963343	Wilcoxon rank sum test with continuity correction	two.sided	0.0949167	Non-significant
APPL2	OID30590	Q8NEU8	Inflammation_II	0.62715	1794	0.000968556	0.251489	0.981602	Wilcoxon rank sum test with continuity correction	two.sided	0.0949167	Non-significant
CLIP2	OID20559	Q9UDT6	Inflammation	0.322971	1791	0.00104018	0.127666	0.542742	Wilcoxon rank sum test with continuity correction	two.sided	0.0949167	Non-significant
SPART	OID30656	Q8N0X7	Inflammation_II	0.553319	1780	0.0013468	0.214697	0.886665	Wilcoxon rank sum test with continuity correction	two.sided	0.106017	Non-significant
NFAT5	OID30522	O94916	Inflammation_II	0.686885	1775	0.00151214	0.272375	1.07689	Wilcoxon rank sum test with continuity correction	two.sided	0.106017	Non-significant
DNAJB2	OID30661	P25686	Inflammation_II	0.430183	1770	0.00169595	0.183968	0.691884	Wilcoxon rank sum test with continuity correction	two.sided	0.106017	Non-significant
PRKG1	OID30621	Q13976	Inflammation_II	0.697705	1768	0.00177501	0.262572	1.12721	Wilcoxon rank sum test with continuity correction	two.sided	0.106017	Non-significant
STX8	OID20531	Q9UNK0	Inflammation	0.39937	1765	0.00190011	0.148987	0.616487	Wilcoxon rank sum test with continuity correction	two.sided	0.106017	Non-significant
STX7	OID30560	O15400	Inflammation_II	0.380137	1762	0.00203321	0.156179	0.614386	Wilcoxon rank sum test with continuity correction	two.sided	0.106017	Non-significant
VTI1A	OID30640	Q96AJ9	Inflammation_II	0.544877	1758	0.00222398	0.208694	0.877836	Wilcoxon rank sum test with continuity correction	two.sided	0.108234	Non-significant
DAAM1	OID30664	Q9Y4D1	Inflammation_II	0.414161	1755	0.00237768	0.148554	0.660039	Wilcoxon rank sum test with continuity correction	two.sided	0.108482	Non-significant
TSC1	OID30478	Q92574	Inflammation_II	0.549345	1749	0.00271453	0.194661	0.876747	Wilcoxon rank sum test with continuity correction	two.sided	0.116288	Non-significant
MAP2K6	OID20552	P52564	Inflammation	0.252253	1746.5	0.00286737	0.0838613	0.411751	Wilcoxon rank sum test with continuity correction	two.sided	0.116288	Non-significant
SNX15	OID30644	Q9NRS6	Inflammation_II	0.402644	1744	0.00302811	0.131875	0.703002	Wilcoxon rank sum test with continuity correction	two.sided	0.116343	Non-significant
TPSAB1	OID20642	Q15661	Inflammation	0.298181	1741	0.00323173	0.109347	0.502173	Wilcoxon rank sum test with continuity correction	two.sided	0.116884	Non-significant
SPRED2	OID30423	Q7Z698	Inflammation_II	0.383313	1739	0.00337432	0.136328	0.625617	Wilcoxon rank sum test with continuity correction	two.sided	0.116884	Non-significant
RABEP1	OID30647	Q15276	Inflammation_II	0.489695	1737	0.00352252	0.171498	0.781262	Wilcoxon rank sum test with continuity correction	two.sided	0.116884	Non-significant
DDI2	OID30602	Q5TDH0	Inflammation_II	0.39497	1731	0.00400378	0.122176	0.637015	Wilcoxon rank sum test with continuity correction	two.sided	0.127076	Non-significant
BNIP3L	OID30525	O60238	Inflammation_II	0.543547	1726	0.00444951	0.180294	0.863342	Wilcoxon rank sum test with continuity correction	two.sided	0.13303	Non-significant
DCTD	OID30657	P32321	Inflammation_II	0.44026	1723	0.00473783	0.140886	0.721436	Wilcoxon rank sum test with continuity correction	two.sided	0.13303	Non-significant
CASP9	OID30530	P55211	Inflammation_II	0.597049	1723	0.00473807	0.207083	0.938801	Wilcoxon rank sum test with continuity correction	two.sided	0.13303	Non-significant
SKAP2	OID20761	O75563	Inflammation	0.149529	1716.5	0.00542205	0.0398715	0.290833	Wilcoxon rank sum test with continuity correction	two.sided	0.146596	Non-significant
MARS1	OID30658	P56192	Inflammation_II	0.51675	1711	0.00606937	0.16659	0.819257	Wilcoxon rank sum test with continuity correction	two.sided	0.156588	Non-significant
ARHGAP45	OID30653	Q92619	Inflammation_II	0.446255	1709	0.00632144	0.109365	0.785744	Wilcoxon rank sum test with continuity correction	two.sided	0.156588	Non-significant
PIKFYVE	OID30465	Q9Y2I7	Inflammation_II	0.40593	1708	0.00645098	0.110085	0.710729	Wilcoxon rank sum test with continuity correction	two.sided	0.156588	Non-significant
DNAJB6	OID30613	O75190	Inflammation_II	0.435451	1706.5	0.00664961	0.120007	0.752916	Wilcoxon rank sum test with continuity correction	two.sided	0.156588	Non-significant
TRAF3	OID30479	Q13114-2	Inflammation_II	0.279244	1704	0.00699334	0.0852676	0.488852	Wilcoxon rank sum test with continuity correction	two.sided	0.156721	Non-significant
TBC1D5	OID20521	Q92609	Inflammation	0.382134	1703	0.00713518	0.101896	0.63814	Wilcoxon rank sum test with continuity correction	two.sided	0.156721	Non-significant
NEXN	OID30678	Q0ZGT2	Inflammation_II	0.470513	1700	0.00757631	0.135365	0.822418	Wilcoxon rank sum test with continuity correction	two.sided	0.156721	Non-significant
PHYKPL	OID30634	Q8IUZ5	Inflammation_II	0.257044	1699	0.00772853	0.059566	0.43404	Wilcoxon rank sum test with continuity correction	two.sided	0.156721	Non-significant
PTGES2	OID30561	Q9H7Z7	Inflammation_II	0.499523	1699	0.0077287	0.145498	0.856769	Wilcoxon rank sum test with continuity correction	two.sided	0.156721	Non-significant
PKLR	OID20682	P30613	Inflammation	0.263463	1695.5	0.00828374	0.0700606	0.469925	Wilcoxon rank sum test with continuity correction	two.sided	0.161136	Non-significant
EVI5	OID30519	O60447	Inflammation_II	0.423164	1692	0.00887457	0.128173	0.717511	Wilcoxon rank sum test with continuity correction	two.sided	0.161136	Non-significant
PDE5A	OID30584	O76074	Inflammation_II	0.35326	1692	0.00887457	0.0902552	0.607368	Wilcoxon rank sum test with continuity correction	two.sided	0.161136	Non-significant
VAMP8	OID30555	Q9BV40	Inflammation_II	0.336377	1692	0.00887457	0.0911787	0.572149	Wilcoxon rank sum test with continuity correction	two.sided	0.161136	Non-significant
PAXX	OID30591	Q9BUH6	Inflammation_II	0.353014	1691	0.0090501	0.095744	0.685777	Wilcoxon rank sum test with continuity correction	two.sided	0.161136	Non-significant
PRR5	OID30457	P85299	Inflammation_II	0.352884	1689	0.00941048	0.0830775	0.61773	Wilcoxon rank sum test with continuity correction	two.sided	0.162899	Non-significant
STX5	OID30432	Q13190	Inflammation_II	0.449025	1688	0.00959543	0.103984	0.786927	Wilcoxon rank sum test with continuity correction	two.sided	0.162899	Non-significant
C1QTNF5	OID30618	Q9BXJ0	Inflammation_II	0.175244	1686	0.00997507	0.0402725	0.321717	Wilcoxon rank sum test with continuity correction	two.sided	0.165495	Non-significant
IRAK1	OID20485	P51617	Inflammation	0.409141	1680	0.0111955	0.0990986	0.744226	Wilcoxon rank sum test with continuity correction	two.sided	0.180649	Non-significant
PDLIM7	OID20729	Q9NR12	Inflammation	0.395151	1679	0.0114113	0.0891823	0.748776	Wilcoxon rank sum test with continuity correction	two.sided	0.180649	Non-significant
ACYP1	OID30642	P07311	Inflammation_II	0.338143	1678	0.0116309	0.0895749	0.619961	Wilcoxon rank sum test with continuity correction	two.sided	0.180649	Non-significant
GMPR2	OID30623	Q9P2T1	Inflammation_II	0.349531	1675	0.012312	0.0701489	0.616142	Wilcoxon rank sum test with continuity correction	two.sided	0.186669	Non-significant
EIF4G1	OID20625	Q04637	Inflammation	0.233354	1674	0.0125468	0.0576608	0.411515	Wilcoxon rank sum test with continuity correction	two.sided	0.186669	Non-significant
CLSTN2	OID20664	Q9H4D0	Inflammation	-0.198156	928	0.0127856	-0.351461	-0.0421427	Wilcoxon rank sum test with continuity correction	two.sided	0.186669	Non-significant
DNAJA2	OID20627	O60884	Inflammation	0.266653	1670	0.0135261	0.0508263	0.474624	Wilcoxon rank sum test with continuity correction	two.sided	0.186839	Non-significant
SAMD9L	OID20536	Q8IVG5	Inflammation	0.456395	1669	0.0137812	0.0993765	0.798346	Wilcoxon rank sum test with continuity correction	two.sided	0.186839	Non-significant
PSMG4	OID30514	Q5JS54	Inflammation_II	0.281903	1667	0.014304	0.0575742	0.505628	Wilcoxon rank sum test with continuity correction	two.sided	0.186839	Non-significant
MOCS2	OID30638	O96007	Inflammation_II	0.371643	1667	0.0143042	0.0727609	0.720813	Wilcoxon rank sum test with continuity correction	two.sided	0.186839	Non-significant
DGKA	OID30546	P23743	Inflammation_II	0.344571	1666	0.0145723	0.0703435	0.575231	Wilcoxon rank sum test with continuity correction	two.sided	0.186839	Non-significant
LATS1	OID30523	O95835	Inflammation_II	0.428355	1666	0.0145723	0.079272	0.777007	Wilcoxon rank sum test with continuity correction	two.sided	0.186839	Non-significant
LMOD1	OID30547	P29536	Inflammation_II	-0.182652	936	0.0148447	-0.309219	-0.0337634	Wilcoxon rank sum test with continuity correction	two.sided	0.186839	Non-significant
PPBP	OID30761	P02775	Inflammation_II	0.398255	1665	0.0148447	0.071667	0.680222	Wilcoxon rank sum test with continuity correction	two.sided	0.186839	Non-significant
TRIM5	OID20526	Q9C035	Inflammation	0.336009	1662	0.0156892	0.0599808	0.633579	Wilcoxon rank sum test with continuity correction	two.sided	0.19412	Non-significant
LAP3	OID20436	P28838	Inflammation	0.254839	1660.5	0.0161267	0.0451276	0.430409	Wilcoxon rank sum test with continuity correction	two.sided	0.196208	Non-significant
ERP29	OID30578	P30040	Inflammation_II	0.279939	1659	0.0165756	0.0560921	0.517318	Wilcoxon rank sum test with continuity correction	two.sided	0.198363	Non-significant
PRKCQ	OID20468	Q04759	Inflammation	0.361003	1658	0.0168807	0.0704831	0.672014	Wilcoxon rank sum test with continuity correction	two.sided	0.198756	Non-significant
UROD	OID30603	P06132	Inflammation_II	0.325451	1657	0.0171907	0.072664	0.600345	Wilcoxon rank sum test with continuity correction	two.sided	0.199194	Non-significant
BAG4	OID30474	O95429	Inflammation_II	0.400281	1655	0.0178257	0.077494	0.748067	Wilcoxon rank sum test with continuity correction	two.sided	0.203325	Non-significant
PTRHD1	OID30659	Q6GMV3	Inflammation_II	0.256735	1654	0.0181509	0.0552978	0.460549	Wilcoxon rank sum test with continuity correction	two.sided	0.203848	Non-significant
CACYBP	OID30649	Q9HB71	Inflammation_II	0.345251	1650	0.019504	0.0515873	0.655606	Wilcoxon rank sum test with continuity correction	two.sided	0.215726	Non-significant
GLRX5	OID30663	Q86SX6	Inflammation_II	0.53061	1648.5	0.0200334	0.0681887	0.945215	Wilcoxon rank sum test with continuity correction	two.sided	0.218274	Non-significant
CKAP4	OID20617	Q07065	Inflammation	-0.14606	961	0.0232788	-0.268953	-0.0211674	Wilcoxon rank sum test with continuity correction	two.sided	0.248341	Non-significant
NUDC	OID20623	Q9Y266	Inflammation	0.201222	1639	0.0236891	0.0274512	0.381442	Wilcoxon rank sum test with continuity correction	two.sided	0.248341	Non-significant
TNFAIP8L2	OID30629	Q6P589	Inflammation_II	0.398353	1638	0.0241056	0.0534714	0.732703	Wilcoxon rank sum test with continuity correction	two.sided	0.248341	Non-significant
PRDX2	OID30668	P32119	Inflammation_II	0.177043	1637	0.0245284	0.0308671	0.306634	Wilcoxon rank sum test with continuity correction	two.sided	0.248341	Non-significant
TRAF2	OID20507	Q12933	Inflammation	0.370982	1637	0.0245284	0.051477	0.67972	Wilcoxon rank sum test with continuity correction	two.sided	0.248341	Non-significant
UBE2Z	OID30427	Q9H832	Inflammation_II	0.264522	1636	0.0249577	0.0369458	0.476678	Wilcoxon rank sum test with continuity correction	two.sided	0.248341	Non-significant
YWHAQ	OID30605	P27348	Inflammation_II	0.291395	1635.5	0.0251743	0.0385413	0.54802	Wilcoxon rank sum test with continuity correction	two.sided	0.248341	Non-significant
LZTFL1	OID30637	Q9NQ48	Inflammation_II	0.376799	1633	0.0262847	0.0483864	0.712592	Wilcoxon rank sum test with continuity correction	two.sided	0.249393	Non-significant
PRKAB1	OID20444	Q9Y478	Inflammation	0.333146	1633	0.0262847	0.0344822	0.630312	Wilcoxon rank sum test with continuity correction	two.sided	0.249393	Non-significant
CD244	OID20628	Q9BZW8	Inflammation	0.165231	1632.5	0.0265113	0.0175976	0.309461	Wilcoxon rank sum test with continuity correction	two.sided	0.249393	Non-significant
PPP1R9B	OID20643	Q96SB3	Inflammation	0.342599	1631.5	0.0269704	0.0483493	0.665148	Wilcoxon rank sum test with continuity correction	two.sided	0.249393	Non-significant
ST13	OID30624	P50502	Inflammation_II	0.213696	1631	0.0272025	0.0347897	0.434323	Wilcoxon rank sum test with continuity correction	two.sided	0.249393	Non-significant
TBCA	OID30616	O75347	Inflammation_II	0.38031	1630	0.0276719	0.0474468	0.721923	Wilcoxon rank sum test with continuity correction	two.sided	0.249393	Non-significant
DAPK2	OID30505	Q9UIK4	Inflammation_II	0.468687	1630	0.0276723	0.0513943	0.857711	Wilcoxon rank sum test with continuity correction	two.sided	0.249393	Non-significant
PGA4	OID30699	P0DJD7	Inflammation_II	0.276632	1629	0.0281487	0.0285799	0.544402	Wilcoxon rank sum test with continuity correction	two.sided	0.250592	Non-significant
CASP2	OID20555	P42575	Inflammation	0.370342	1628	0.0286321	0.0377745	0.704601	Wilcoxon rank sum test with continuity correction	two.sided	0.251824	Non-significant
IGFL4	OID30500	Q6B9Z1	Inflammation_II	0.289887	1627	0.0291226	0.0356682	0.540342	Wilcoxon rank sum test with continuity correction	two.sided	0.25309	Non-significant
SCGN	OID20457	O76038	Inflammation	0.237006	1625	0.030125	0.0169733	0.451117	Wilcoxon rank sum test with continuity correction	two.sided	0.254155	Non-significant
MDH1	OID30669	P40925	Inflammation_II	0.0695649	1624.5	0.0303803	0.00532302	0.126963	Wilcoxon rank sum test with continuity correction	two.sided	0.254155	Non-significant
CAT	OID30712	P04040	Inflammation_II	0.194516	1624	0.0306379	0.0196669	0.386559	Wilcoxon rank sum test with continuity correction	two.sided	0.254155	Non-significant
YY1	OID30446	P25490	Inflammation_II	0.506387	1624	0.0306379	0.0407802	1.03213	Wilcoxon rank sum test with continuity correction	two.sided	0.254155	Non-significant
FGL1	OID30702	Q08830	Inflammation_II	-0.279658	978	0.0311578	-0.549519	-0.0256259	Wilcoxon rank sum test with continuity correction	two.sided	0.254852	Non-significant
NDUFA5	OID30520	Q16718	Inflammation_II	0.235275	1622.5	0.0314201	0.0184635	0.472174	Wilcoxon rank sum test with continuity correction	two.sided	0.254852	Non-significant
AMOT	OID30572	Q4VCS5	Inflammation_II	0.226646	1621	0.0322203	0.0281931	0.427055	Wilcoxon rank sum test with continuity correction	two.sided	0.257173	Non-significant
DTD1	OID30580	Q8TEA8	Inflammation_II	0.288251	1620	0.0327632	0.0229754	0.530317	Wilcoxon rank sum test with continuity correction	two.sided	0.257173	Non-significant
ROBO1	OID20734	Q9Y6N7	Inflammation	-0.108183	981	0.0327632	-0.215078	-0.00707778	Wilcoxon rank sum test with continuity correction	two.sided	0.257173	Non-significant
GPI	OID30680	P06744	Inflammation_II	0.281679	1619	0.0333138	0.0251744	0.516143	Wilcoxon rank sum test with continuity correction	two.sided	0.258714	Non-significant
PTPN9	OID30437	P43378	Inflammation_II	0.350646	1616	0.0350135	0.0264394	0.647117	Wilcoxon rank sum test with continuity correction	two.sided	0.262477	Non-significant
CCL11	OID20668	P51671	Inflammation	0.209833	1615	0.0355962	0.0142253	0.397909	Wilcoxon rank sum test with continuity correction	two.sided	0.262477	Non-significant
DBNL	OID20681	Q9UJU6	Inflammation	0.272697	1615	0.0355962	0.0200755	0.521847	Wilcoxon rank sum test with continuity correction	two.sided	0.262477	Non-significant
FOXJ3	OID30445	Q9UPW0	Inflammation_II	0.4271	1615	0.0355962	0.0374921	0.818579	Wilcoxon rank sum test with continuity correction	two.sided	0.262477	Non-significant
RIDA	OID30635	P52758	Inflammation_II	0.263358	1615	0.0355962	0.0182847	0.506707	Wilcoxon rank sum test with continuity correction	two.sided	0.262477	Non-significant
ARHGEF12	OID20554	Q9NZN5	Inflammation	0.314861	1613.5	0.0364853	0.0240407	0.621846	Wilcoxon rank sum test with continuity correction	two.sided	0.265883	Non-significant
IKBKG	OID20544	Q9Y6K9	Inflammation	0.293661	1613	0.0367866	0.0148791	0.595847	Wilcoxon rank sum test with continuity correction	two.sided	0.265883	Non-significant
GBP2	OID20489	P32456	Inflammation	0.380534	1610	0.0386356	0.0322895	0.719233	Wilcoxon rank sum test with continuity correction	two.sided	0.27651	Non-significant
MVK	OID20459	Q03426	Inflammation	0.405939	1609	0.0392693	0.0335342	0.810605	Wilcoxon rank sum test with continuity correction	two.sided	0.278316	Non-significant
UBXN1	OID30654	Q04323	Inflammation_II	0.27617	1608	0.0399117	0.0147626	0.588137	Wilcoxon rank sum test with continuity correction	two.sided	0.27935	Non-significant
HSD11B1	OID20575	P28845	Inflammation	-0.136648	994	0.0405631	-0.25934	-0.00695563	Wilcoxon rank sum test with continuity correction	two.sided	0.27935	Non-significant
STAT2	OID30536	P52630	Inflammation_II	0.365494	1607	0.0405631	0.0209722	0.708326	Wilcoxon rank sum test with continuity correction	two.sided	0.27935	Non-significant
CD40	OID20724	P25942	Inflammation	0.3038	1605.5	0.0415558	0.00655439	0.599804	Wilcoxon rank sum test with continuity correction	two.sided	0.280891	Non-significant
ADD1	OID30655	P35611	Inflammation_II	0.301058	1605.5	0.0415564	0.0105154	0.558012	Wilcoxon rank sum test with continuity correction	two.sided	0.280891	Non-significant
PON3	OID20777	Q15166	Inflammation	-0.0907573	999	0.0439565	-0.186453	-0.000990238	Wilcoxon rank sum test with continuity correction	two.sided	0.294388	Non-significant
TP53I3	OID30632	Q53FA7	Inflammation_II	0.272661	1599	0.0461054	0.00293948	0.552622	Wilcoxon rank sum test with continuity correction	two.sided	0.299947	Non-significant
CPOX	OID30495	P36551	Inflammation_II	0.14002	1598.5	0.0464714	0.00145608	0.263722	Wilcoxon rank sum test with continuity correction	two.sided	0.299947	Non-significant
GIT1	OID30533	Q9Y2X7	Inflammation_II	0.3186	1598.5	0.0464714	0.00143438	0.582164	Wilcoxon rank sum test with continuity correction	two.sided	0.299947	Non-significant
ARNT	OID20432	P27540	Inflammation	0.274352	1598	0.0468411	0.0029383	0.533051	Wilcoxon rank sum test with continuity correction	two.sided	0.299947	Non-significant
TOP2B	OID30559	Q02880	Inflammation_II	0.412161	1598	0.0468411	0.00917024	0.788111	Wilcoxon rank sum test with continuity correction	two.sided	0.299947	Non-significant
GCHFR	OID30631	P30047	Inflammation_II	0.245325	1596	0.0483421	0.00104859	0.486773	Wilcoxon rank sum test with continuity correction	two.sided	0.304222	Non-significant
SYAP1	OID30636	Q96A49	Inflammation_II	0.313251	1596	0.0483421	0.00148529	0.619264	Wilcoxon rank sum test with continuity correction	two.sided	0.304222	Non-significant
CCNE1	OID30456	P24864	Inflammation_II	0.165567	1594	0.0498833	0.000175436	0.338405	Wilcoxon rank sum test with continuity correction	two.sided	0.311238	Non-significant
PCBD1	OID30610	P61457	Inflammation_II	0.234538	1593	0.0506692	-0.000856801	0.458802	Wilcoxon rank sum test with continuity correction	two.sided	0.313082	Non-significant
DNPH1	OID20744	O43598	Inflammation	0.211495	1592	0.0514655	-0.0012002	0.413634	Wilcoxon rank sum test with continuity correction	two.sided	0.313082	Non-significant
IL36A	OID30472	Q9UHA7	Inflammation_II	-0.305536	1009	0.0514655	-0.611564	0.00865572	Wilcoxon rank sum test with continuity correction	two.sided	0.313082	Non-significant
XIAP	OID30490	P98170	Inflammation_II	0.29508	1591	0.0522715	-0.00334854	0.582442	Wilcoxon rank sum test with continuity correction	two.sided	0.315357	Non-significant
PPM1B	OID30548	O75688	Inflammation_II	0.174792	1587	0.0556056	-0.00333046	0.352801	Wilcoxon rank sum test with continuity correction	two.sided	0.329415	Non-significant
SMPD3	OID30477	Q9NY59	Inflammation_II	-0.173185	1014	0.0556056	-0.335779	0.00802476	Wilcoxon rank sum test with continuity correction	two.sided	0.329415	Non-significant
ISM1	OID20538	B1AKI9	Inflammation	-0.140493	1015	0.0564653	-0.293532	0.00517237	Wilcoxon rank sum test with continuity correction	two.sided	0.329415	Non-significant
TTR	OID30782	P02766	Inflammation_II	0.127546	1584.5	0.0577761	-0.00322764	0.268312	Wilcoxon rank sum test with continuity correction	two.sided	0.329415	Non-significant
PSTPIP2	OID30596	Q9H939	Inflammation_II	0.252664	1584.5	0.0577768	-0.0128176	0.494938	Wilcoxon rank sum test with continuity correction	two.sided	0.329415	Non-significant
CXCL3	OID20788	P19876	Inflammation	0.340607	1584	0.0582202	-0.0127275	0.666724	Wilcoxon rank sum test with continuity correction	two.sided	0.329415	Non-significant
IL7	OID20535	P13232	Inflammation	0.305048	1584	0.0582202	-0.00705245	0.582917	Wilcoxon rank sum test with continuity correction	two.sided	0.329415	Non-significant
CD40LG	OID20616	P29965	Inflammation	0.21875	1583	0.0591141	-0.00913442	0.440706	Wilcoxon rank sum test with continuity correction	two.sided	0.329415	Non-significant
EIF4E	OID30557	P06730	Inflammation_II	0.32303	1583	0.0591141	-0.0137474	0.636625	Wilcoxon rank sum test with continuity correction	two.sided	0.329415	Non-significant
IL1B	OID20427	P01584	Inflammation	0.237117	1583	0.0591141	-0.012306	0.51302	Wilcoxon rank sum test with continuity correction	two.sided	0.329415	Non-significant
FIS1	OID20722	Q9Y3D6	Inflammation	0.321238	1582	0.0600194	-0.00855235	0.662832	Wilcoxon rank sum test with continuity correction	two.sided	0.331926	Non-significant
GLOD4	OID20710	Q9HC38	Inflammation	0.110217	1580	0.0618645	-0.00634322	0.232824	Wilcoxon rank sum test with continuity correction	two.sided	0.337023	Non-significant
NT5C3A	OID20553	Q9H0P0	Inflammation	0.240457	1580	0.0618645	-0.0155405	0.494543	Wilcoxon rank sum test with continuity correction	two.sided	0.337023	Non-significant
IL12RB1	OID20486	P42701	Inflammation	-0.129459	1022	0.0628046	-0.267542	0.00500474	Wilcoxon rank sum test with continuity correction	two.sided	0.33961	Non-significant
DGKZ	OID20466	Q13574	Inflammation	0.297407	1578	0.0637563	-0.0201245	0.587202	Wilcoxon rank sum test with continuity correction	two.sided	0.342222	Non-significant
CKMT1A_CKMT1B	OID20721	P12532	Inflammation	-0.204744	1024	0.06472	-0.405265	0.00821654	Wilcoxon rank sum test with continuity correction	two.sided	0.344858	Non-significant
PLXNA4	OID20597	Q9HCM2	Inflammation	0.195097	1576	0.0656957	-0.0156158	0.386278	Wilcoxon rank sum test with continuity correction	two.sided	0.347521	Non-significant
ANKMY2	OID30518	Q8IV38	Inflammation_II	0.266174	1575	0.0666834	-0.0209212	0.520054	Wilcoxon rank sum test with continuity correction	two.sided	0.347706	Non-significant
GSR	OID30700	P00390	Inflammation_II	0.0913643	1575	0.0666834	-0.00634926	0.199886	Wilcoxon rank sum test with continuity correction	two.sided	0.347706	Non-significant
ADH1B	OID30612	P00325	Inflammation_II	0.293686	1574	0.0676834	-0.0268024	0.625249	Wilcoxon rank sum test with continuity correction	two.sided	0.34795	Non-significant
NFATC3	OID20470	Q12968	Inflammation	0.248984	1574	0.0676834	-0.0211046	0.49896	Wilcoxon rank sum test with continuity correction	two.sided	0.34795	Non-significant
PPL	OID30564	O60437	Inflammation_II	0.144602	1573.5	0.0681872	-0.0163461	0.316501	Wilcoxon rank sum test with continuity correction	two.sided	0.348088	Non-significant
MEPE	OID20753	Q9NQ76	Inflammation	-0.098254	1029	0.0697195	-0.201538	0.00372691	Wilcoxon rank sum test with continuity correction	two.sided	0.349704	Non-significant
RICTOR	OID30433	Q6R327	Inflammation_II	0.132024	1572	0.0697203	-0.0133782	0.268194	Wilcoxon rank sum test with continuity correction	two.sided	0.349704	Non-significant
BSG	OID20626	P35613	Inflammation	-0.0712355	1030	0.0707574	-0.154139	0.00754227	Wilcoxon rank sum test with continuity correction	two.sided	0.349704	Non-significant
PSMG3	OID20549	Q9BT73	Inflammation	0.25635	1571	0.0707574	-0.0168241	0.510667	Wilcoxon rank sum test with continuity correction	two.sided	0.349704	Non-significant
FGF2	OID20503	P09038	Inflammation	0.307166	1570	0.0718072	-0.018346	0.66522	Wilcoxon rank sum test with continuity correction	two.sided	0.349704	Non-significant
LAMP3	OID20638	Q9UQV4	Inflammation	-0.207381	1031	0.0718072	-0.416228	0.0158456	Wilcoxon rank sum test with continuity correction	two.sided	0.349704	Non-significant
ANGPTL4	OID20703	Q9BY76	Inflammation	-0.158805	1031.5	0.0723361	-0.334044	0.0156429	Wilcoxon rank sum test with continuity correction	two.sided	0.349704	Non-significant
CFHR4	OID30758	Q92496	Inflammation_II	-0.198886	1031.5	0.0723361	-0.443448	0.0151518	Wilcoxon rank sum test with continuity correction	two.sided	0.349704	Non-significant
GNPDA2	OID30597	Q8TDQ7	Inflammation_II	0.172567	1569	0.0728698	-0.0206417	0.425655	Wilcoxon rank sum test with continuity correction	two.sided	0.349967	Non-significant
SCRN1	OID20542	Q12765	Inflammation	0.236504	1568	0.0739451	-0.0228381	0.511131	Wilcoxon rank sum test with continuity correction	two.sided	0.350519	Non-significant
TCN1	OID30687	P20061	Inflammation_II	0.108846	1568	0.0739451	-0.0101458	0.231612	Wilcoxon rank sum test with continuity correction	two.sided	0.350519	Non-significant
LTBR	OID20768	P36941	Inflammation	-0.115018	1034	0.0750334	-0.230449	0.0103962	Wilcoxon rank sum test with continuity correction	two.sided	0.351118	Non-significant
SLC9A3R1	OID30630	O14745	Inflammation_II	0.291559	1567	0.0750334	-0.0273177	0.619508	Wilcoxon rank sum test with continuity correction	two.sided	0.351118	Non-significant
KLRD1	OID20632	Q13241	Inflammation	-0.157743	1035	0.0761347	-0.323811	0.0129245	Wilcoxon rank sum test with continuity correction	two.sided	0.354002	Non-significant
CNTNAP2	OID20556	Q9UHC6	Inflammation	0.161294	1564.5	0.0778106	-0.0154704	0.349412	Wilcoxon rank sum test with continuity correction	two.sided	0.357595	Non-significant
COLEC12	OID20738	Q5KU26	Inflammation	-0.10508	1037	0.0783769	-0.227831	0.0114071	Wilcoxon rank sum test with continuity correction	two.sided	0.357595	Non-significant
ERMAP	OID30539	Q96PL5	Inflammation_II	0.19749	1564	0.0783769	-0.0219423	0.407502	Wilcoxon rank sum test with continuity correction	two.sided	0.357595	Non-significant
AKAP12	OID30571	Q02952	Inflammation_II	0.0771579	1563	0.0795181	-0.00852536	0.167709	Wilcoxon rank sum test with continuity correction	two.sided	0.359092	Non-significant
CLEC4A	OID20573	Q9UMR7	Inflammation	-0.122024	1039	0.0806726	-0.263207	0.0202227	Wilcoxon rank sum test with continuity correction	two.sided	0.359092	Non-significant
CRKL	OID20742	P46109	Inflammation	0.175664	1562	0.0806726	-0.0229124	0.38522	Wilcoxon rank sum test with continuity correction	two.sided	0.359092	Non-significant
CXCL8	OID20631	P10145	Inflammation	0.245823	1562	0.0806726	-0.0333216	0.515807	Wilcoxon rank sum test with continuity correction	two.sided	0.359092	Non-significant
ALPI	OID30497	P09923	Inflammation_II	-0.537033	1040	0.0818399	-1.17501	0.076605	Wilcoxon rank sum test with continuity correction	two.sided	0.359902	Non-significant
TRIM21	OID20533	P19474	Inflammation	0.332273	1561	0.0818408	-0.0392158	0.626461	Wilcoxon rank sum test with continuity correction	two.sided	0.359902	Non-significant
AKR7L	OID30488	Q8NHP1	Inflammation_II	0.311847	1560	0.0830226	-0.0281029	0.654829	Wilcoxon rank sum test with continuity correction	two.sided	0.362913	Non-significant
ADAMTS4	OID30471	O75173	Inflammation_II	0.187643	1558	0.0854269	-0.0377105	0.422809	Wilcoxon rank sum test with continuity correction	two.sided	0.3712	Non-significant
REG4	OID20784	Q9BYZ8	Inflammation	-0.131944	1043.5	0.0860369	-0.283001	0.0221788	Wilcoxon rank sum test with continuity correction	two.sided	0.371639	Non-significant
TP53BP1	OID30470	Q12888	Inflammation_II	0.305559	1557	0.0866513	-0.0492114	0.708846	Wilcoxon rank sum test with continuity correction	two.sided	0.372091	Non-significant
JAM3	OID30586	Q9BX67	Inflammation_II	0.258441	1555	0.0891408	-0.0384467	0.59574	Wilcoxon rank sum test with continuity correction	two.sided	0.380542	Non-significant
AXIN1	OID20582	O15169	Inflammation	0.308043	1553.5	0.0910445	-0.0433387	0.630018	Wilcoxon rank sum test with continuity correction	two.sided	0.385158	Non-significant
MTDH	OID30538	Q86UE4	Inflammation_II	0.287452	1553	0.0916876	-0.046368	0.61295	Wilcoxon rank sum test with continuity correction	two.sided	0.385158	Non-significant
PTH1R	OID20571	Q03431	Inflammation	-0.0879546	1048.5	0.0923305	-0.192195	0.013546	Wilcoxon rank sum test with continuity correction	two.sided	0.385158	Non-significant
CXCL6	OID20613	P80162	Inflammation	0.36349	1552.5	0.0923324	-0.0658341	0.772907	Wilcoxon rank sum test with continuity correction	two.sided	0.385158	Non-significant
BCHE	OID30717	P06276	Inflammation_II	0.112735	1552	0.0929809	-0.0220826	0.232544	Wilcoxon rank sum test with continuity correction	two.sided	0.385659	Non-significant
METAP1D	OID20519	Q6UB28	Inflammation	0.289834	1551	0.0942925	-0.0672302	0.590435	Wilcoxon rank sum test with continuity correction	two.sided	0.38889	Non-significant
SERPINF1	OID30757	P36955	Inflammation_II	0.0713258	1550	0.095617	-0.0107835	0.157128	Wilcoxon rank sum test with continuity correction	two.sided	0.392137	Non-significant
PF4	OID30764	P02776	Inflammation_II	0.371641	1549	0.0969564	-0.0643105	0.718849	Wilcoxon rank sum test with continuity correction	two.sided	0.394323	Non-significant
C9	OID30698	P02748	Inflammation_II	-0.158832	1053	0.0983108	-0.335742	0.0308157	Wilcoxon rank sum test with continuity correction	two.sided	0.394323	Non-significant
TXN	OID30670	P10599	Inflammation_II	0.207713	1548	0.0983108	-0.0341302	0.468743	Wilcoxon rank sum test with continuity correction	two.sided	0.394323	Non-significant
WASL	OID30467	O00401	Inflammation_II	0.319178	1548	0.0983108	-0.056225	0.732611	Wilcoxon rank sum test with continuity correction	two.sided	0.394323	Non-significant
CD79B	OID20635	P40259	Inflammation	-0.140367	1054	0.0996802	-0.269245	0.0246312	Wilcoxon rank sum test with continuity correction	two.sided	0.397631	Non-significant
CCL13	OID20655	Q99616	Inflammation	0.261333	1546	0.101065	-0.0457182	0.559035	Wilcoxon rank sum test with continuity correction	two.sided	0.398796	Non-significant
DBN1	OID30549	Q16643	Inflammation_II	0.149737	1546	0.101065	-0.0370338	0.328107	Wilcoxon rank sum test with continuity correction	two.sided	0.398796	Non-significant
TGFB1	OID20621	P01137	Inflammation	0.161996	1545.5	0.101762	-0.0261435	0.350779	Wilcoxon rank sum test with continuity correction	two.sided	0.399388	Non-significant
PDGFB	OID20741	P01127	Inflammation	0.289349	1545	0.102465	-0.0532143	0.624836	Wilcoxon rank sum test with continuity correction	two.sided	0.399996	Non-significant
PNLIP	OID30693	P16233	Inflammation_II	0.195353	1544	0.103878	-0.0412352	0.417212	Wilcoxon rank sum test with continuity correction	two.sided	0.403356	Non-significant
RAB37	OID20425	Q96AX2	Inflammation	0.23258	1543	0.105311	-0.0531414	0.489802	Wilcoxon rank sum test with continuity correction	two.sided	0.406755	Non-significant
CRELD2	OID20751	Q6UXH1	Inflammation	0.203358	1542	0.106757	-0.0475612	0.425168	Wilcoxon rank sum test with continuity correction	two.sided	0.408024	Non-significant
LHPP	OID20749	Q9H008	Inflammation	0.233139	1542	0.106757	-0.0508543	0.486822	Wilcoxon rank sum test with continuity correction	two.sided	0.408024	Non-significant
MANF	OID20707	P55145	Inflammation	0.100276	1540	0.109696	-0.0230072	0.226784	Wilcoxon rank sum test with continuity correction	two.sided	0.414916	Non-significant
ICA1	OID20484	Q05084	Inflammation	0.305516	1540	0.109697	-0.0577835	0.660123	Wilcoxon rank sum test with continuity correction	two.sided	0.414916	Non-significant
MFAP4	OID30598	P55083	Inflammation_II	0.107068	1539	0.111191	-0.0259005	0.2213	Wilcoxon rank sum test with continuity correction	two.sided	0.418398	Non-significant
RNF31	OID30473	Q96EP0	Inflammation_II	0.138246	1538.5	0.111942	-0.0255189	0.284622	Wilcoxon rank sum test with continuity correction	two.sided	0.419067	Non-significant
FST	OID20770	P19883	Inflammation	-0.164426	1064	0.114226	-0.371525	0.0483409	Wilcoxon rank sum test with continuity correction	two.sided	0.423275	Non-significant
NUB1	OID20510	Q9Y5A7	Inflammation	0.249626	1537	0.114226	-0.0863006	0.659731	Wilcoxon rank sum test with continuity correction	two.sided	0.423275	Non-significant
DFFA	OID20620	O00273	Inflammation	0.31326	1535	0.117325	-0.0744124	0.685204	Wilcoxon rank sum test with continuity correction	two.sided	0.432561	Non-significant
EIF5A	OID20423	P63241	Inflammation	-0.0842637	1067	0.118902	-0.191842	0.0214121	Wilcoxon rank sum test with continuity correction	two.sided	0.433991	Non-significant
PNPT1	OID20445	Q8TCS8	Inflammation	0.227261	1534	0.118902	-0.0724494	0.539236	Wilcoxon rank sum test with continuity correction	two.sided	0.433991	Non-significant
F11	OID30773	P03951	Inflammation_II	0.0908555	1533	0.120493	-0.0293862	0.207605	Wilcoxon rank sum test with continuity correction	two.sided	0.437611	Non-significant
ITGA6	OID20528	P23229	Inflammation	0.143909	1532	0.122101	-0.0513176	0.330428	Wilcoxon rank sum test with continuity correction	two.sided	0.441256	Non-significant
NME3	OID20789	Q13232	Inflammation	-0.0634444	1070	0.123724	-0.133621	0.0179544	Wilcoxon rank sum test with continuity correction	two.sided	0.443168	Non-significant
LIFR	OID20606	P42702	Inflammation	-0.0805598	1071	0.125367	-0.175276	0.0210086	Wilcoxon rank sum test with continuity correction	two.sided	0.443168	Non-significant
TNFRSF13B	OID20702	O14836	Inflammation	-0.113741	1071	0.125367	-0.248825	0.0362128	Wilcoxon rank sum test with continuity correction	two.sided	0.443168	Non-significant
APOF	OID30701	Q13790	Inflammation_II	-0.0569081	1071.5	0.126193	-0.134914	0.0169098	Wilcoxon rank sum test with continuity correction	two.sided	0.443168	Non-significant
BABAM1	OID30466	Q9NWV8	Inflammation_II	0.164531	1529	0.127025	-0.0412239	0.36158	Wilcoxon rank sum test with continuity correction	two.sided	0.443168	Non-significant
DDX39A	OID30494	O00148	Inflammation_II	0.166019	1529	0.127025	-0.0449455	0.416903	Wilcoxon rank sum test with continuity correction	two.sided	0.443168	Non-significant
NFATC1	OID20545	O95644	Inflammation	0.263364	1529	0.127025	-0.0762239	0.615234	Wilcoxon rank sum test with continuity correction	two.sided	0.443168	Non-significant
ITGA2	OID30570	P17301	Inflammation_II	0.163561	1528	0.1287	-0.0426009	0.366444	Wilcoxon rank sum test with continuity correction	two.sided	0.443168	Non-significant
RAP1A	OID30452	P62834	Inflammation_II	0.441142	1528	0.128701	-0.106857	0.993891	Wilcoxon rank sum test with continuity correction	two.sided	0.443168	Non-significant
TNFRSF4	OID20653	P43489	Inflammation	-0.114123	1073	0.128701	-0.248839	0.0387685	Wilcoxon rank sum test with continuity correction	two.sided	0.443168	Non-significant
SHBG	OID30685	P04278	Inflammation_II	-0.176283	1074	0.130394	-0.43104	0.0581017	Wilcoxon rank sum test with continuity correction	two.sided	0.4448	Non-significant
SRPK2	OID20502	P78362	Inflammation	0.350376	1527	0.130394	-0.0997072	0.801223	Wilcoxon rank sum test with continuity correction	two.sided	0.4448	Non-significant
CD70	OID20599	P32970	Inflammation	-0.152029	1076	0.13383	-0.338888	0.0458036	Wilcoxon rank sum test with continuity correction	two.sided	0.454401	Non-significant
ATP5IF1	OID20760	Q9UII2	Inflammation	0.176605	1524	0.135575	-0.0603093	0.450218	Wilcoxon rank sum test with continuity correction	two.sided	0.456082	Non-significant
SNCA	OID30645	P37840	Inflammation_II	0.255745	1524	0.135575	-0.0847056	0.627846	Wilcoxon rank sum test with continuity correction	two.sided	0.456082	Non-significant
TPD52L2	OID30609	O43399	Inflammation_II	0.20033	1523	0.137337	-0.0646512	0.48994	Wilcoxon rank sum test with continuity correction	two.sided	0.45779	Non-significant
TREML1	OID30682	Q86YW5	Inflammation_II	0.204942	1523	0.137337	-0.0708297	0.496109	Wilcoxon rank sum test with continuity correction	two.sided	0.45779	Non-significant
APOA1	OID30769	P02647	Inflammation_II	0.0809589	1522.5	0.138224	-0.0271181	0.176145	Wilcoxon rank sum test with continuity correction	two.sided	0.458651	Non-significant
HSPA1A	OID20718	P0DMV8	Inflammation	0.202476	1521	0.140914	-0.0732203	0.498248	Wilcoxon rank sum test with continuity correction	two.sided	0.465463	Non-significant
MGMT	OID20588	P16455	Inflammation	0.120317	1520	0.142728	-0.0440027	0.293158	Wilcoxon rank sum test with continuity correction	two.sided	0.469331	Non-significant
IL18	OID20694	Q14116	Inflammation	0.15022	1519	0.144562	-0.0671434	0.366639	Wilcoxon rank sum test with continuity correction	two.sided	0.473231	Non-significant
HEXIM1	OID20589	O94992	Inflammation	0.205669	1518	0.146413	-0.0661207	0.465357	Wilcoxon rank sum test with continuity correction	two.sided	0.47503	Non-significant
RGS8	OID20454	P57771	Inflammation	0.10794	1518	0.146413	-0.0313111	0.257113	Wilcoxon rank sum test with continuity correction	two.sided	0.47503	Non-significant
BCL2L15	OID30498	Q5TBC7	Inflammation_II	0.272062	1517	0.148282	-0.104229	0.678326	Wilcoxon rank sum test with continuity correction	two.sided	0.478966	Non-significant
MKI67	OID30455	P46013	Inflammation_II	0.26456	1516	0.15017	-0.110227	0.806328	Wilcoxon rank sum test with continuity correction	two.sided	0.480807	Non-significant
NAGPA	OID30643	Q9UK23	Inflammation_II	0.068083	1516	0.15017	-0.0280484	0.171767	Wilcoxon rank sum test with continuity correction	two.sided	0.480807	Non-significant
LY6D	OID20708	Q14210	Inflammation	-0.0952503	1086	0.152075	-0.233828	0.0400276	Wilcoxon rank sum test with continuity correction	two.sided	0.484782	Non-significant
DECR1	OID20579	Q16698	Inflammation	0.209845	1514	0.153999	-0.0846497	0.5073	Wilcoxon rank sum test with continuity correction	two.sided	0.486664	Non-significant
RABGAP1L	OID20447	Q5R372	Inflammation	0.246803	1514	0.153999	-0.0948059	0.597275	Wilcoxon rank sum test with continuity correction	two.sided	0.486664	Non-significant
CCL24	OID20772	O00175	Inflammation	0.26432	1512	0.157902	-0.0981345	0.672153	Wilcoxon rank sum test with continuity correction	two.sided	0.494716	Non-significant
CPB2	OID30734	Q96IY4	Inflammation_II	0.0712635	1512	0.157902	-0.0317364	0.177607	Wilcoxon rank sum test with continuity correction	two.sided	0.494716	Non-significant
FCRL6	OID20529	Q6DN72	Inflammation	-0.164161	1090	0.159882	-0.407682	0.0587254	Wilcoxon rank sum test with continuity correction	two.sided	0.496655	Non-significant
GSN	OID30714	P06396	Inflammation_II	-0.0576446	1090	0.159882	-0.135862	0.0226533	Wilcoxon rank sum test with continuity correction	two.sided	0.496655	Non-significant
ENPP7	OID20689	Q6UWV6	Inflammation	0.253346	1510	0.161879	-0.106967	0.595035	Wilcoxon rank sum test with continuity correction	two.sided	0.498618	Non-significant
OLFM4	OID30665	Q6UX06	Inflammation_II	0.408508	1510	0.16188	-0.265919	1.11941	Wilcoxon rank sum test with continuity correction	two.sided	0.498618	Non-significant
MAPK9	OID20557	P45984	Inflammation	0.142647	1509	0.163897	-0.0654505	0.354382	Wilcoxon rank sum test with continuity correction	two.sided	0.500607	Non-significant
SPINT2	OID20720	O43291	Inflammation	0.134901	1509	0.163897	-0.0573524	0.306643	Wilcoxon rank sum test with continuity correction	two.sided	0.500607	Non-significant
CSNK1D	OID30492	P48730	Inflammation_II	0.296044	1508	0.165933	-0.115435	0.726037	Wilcoxon rank sum test with continuity correction	two.sided	0.502619	Non-significant
VASP	OID30692	P50552	Inflammation_II	0.239119	1508	0.165933	-0.104442	0.588388	Wilcoxon rank sum test with continuity correction	two.sided	0.502619	Non-significant
PTPRM	OID20598	P28827	Inflammation	-0.0743508	1094	0.167988	-0.183843	0.0355311	Wilcoxon rank sum test with continuity correction	two.sided	0.506741	Non-significant
ARTN	OID20446	Q5T4W7	Inflammation	0.102729	1506	0.170061	-0.0479358	0.278083	Wilcoxon rank sum test with continuity correction	two.sided	0.510882	Non-significant
FKBP1B	OID20618	P68106	Inflammation	0.319852	1505	0.172155	-0.139373	0.758536	Wilcoxon rank sum test with continuity correction	two.sided	0.515054	Non-significant
IL17C	OID20477	Q9P0M4	Inflammation	-0.201247	1098	0.176399	-0.452141	0.0961593	Wilcoxon rank sum test with continuity correction	two.sided	0.525596	Non-significant
SERPINA5	OID30763	P05154	Inflammation_II	0.0712492	1501.5	0.179631	-0.0333976	0.172842	Wilcoxon rank sum test with continuity correction	two.sided	0.529822	Non-significant
CA8	OID30482	P35219	Inflammation_II	-0.0844267	1100	0.18072	-0.208618	0.0383424	Wilcoxon rank sum test with continuity correction	two.sided	0.529822	Non-significant
ENAH	OID20497	Q8N8S7	Inflammation	0.168813	1501	0.18072	-0.063259	0.395865	Wilcoxon rank sum test with continuity correction	two.sided	0.529822	Non-significant
LILRB4	OID20429	Q8NHJ6	Inflammation	-0.113111	1100	0.18072	-0.284619	0.0414156	Wilcoxon rank sum test with continuity correction	two.sided	0.529822	Non-significant
NUMB	OID30568	P49757	Inflammation_II	0.152747	1500.5	0.181811	-0.0804379	0.413555	Wilcoxon rank sum test with continuity correction	two.sided	0.529858	Non-significant
CD226	OID30556	Q15762	Inflammation_II	0.151348	1500	0.18291	-0.0510459	0.336352	Wilcoxon rank sum test with continuity correction	two.sided	0.529858	Non-significant
PTP4A3	OID30469	O75365	Inflammation_II	0.136737	1500	0.18291	-0.0543002	0.307719	Wilcoxon rank sum test with continuity correction	two.sided	0.529858	Non-significant
PGR	OID30460	P06401	Inflammation_II	-0.150429	1102	0.185118	-0.379683	0.0762731	Wilcoxon rank sum test with continuity correction	two.sided	0.532036	Non-significant
ENPP5	OID20736	Q9UJA9	Inflammation	-0.125355	1102	0.185119	-0.303038	0.0555294	Wilcoxon rank sum test with continuity correction	two.sided	0.532036	Non-significant
GLA	OID30594	P06280	Inflammation_II	0.108939	1498	0.187349	-0.0625575	0.286565	Wilcoxon rank sum test with continuity correction	two.sided	0.536331	Non-significant
APOD	OID30746	P05090	Inflammation_II	-0.0808668	1104	0.189596	-0.19766	0.0436007	Wilcoxon rank sum test with continuity correction	two.sided	0.540646	Non-significant
ACP1	OID30524	P24666	Inflammation_II	0.203048	1496	0.191865	-0.0867077	0.458767	Wilcoxon rank sum test with continuity correction	two.sided	0.540781	Non-significant
MZB1	OID20732	Q8WU39	Inflammation	-0.137441	1105	0.191866	-0.309237	0.0643092	Wilcoxon rank sum test with continuity correction	two.sided	0.540781	Non-significant
TNFSF10	OID20611	P50591	Inflammation	-0.0892547	1105	0.191866	-0.216313	0.0423182	Wilcoxon rank sum test with continuity correction	two.sided	0.540781	Non-significant
CD84	OID20607	Q9UIB8	Inflammation	0.0801193	1495	0.194155	-0.0449097	0.205247	Wilcoxon rank sum test with continuity correction	two.sided	0.545127	Non-significant
SIRT1	OID30439	Q96EB6	Inflammation_II	0.264439	1494	0.196464	-0.127582	0.636868	Wilcoxon rank sum test with continuity correction	two.sided	0.549496	Non-significant
MPIG6B	OID20779	O95866	Inflammation	0.0395426	1493	0.198791	-0.0226115	0.10463	Wilcoxon rank sum test with continuity correction	two.sided	0.549691	Non-significant
DAG1	OID20774	Q14118	Inflammation	0.120812	1493	0.198792	-0.0606418	0.297588	Wilcoxon rank sum test with continuity correction	two.sided	0.549691	Non-significant
IL3RA	OID20461	P26951	Inflammation	-0.0572984	1108	0.198792	-0.145538	0.0280147	Wilcoxon rank sum test with continuity correction	two.sided	0.549691	Non-significant
KLRF1	OID30464	Q9NZS2	Inflammation_II	0.101546	1492	0.20114	-0.0714966	0.277567	Wilcoxon rank sum test with continuity correction	two.sided	0.549937	Non-significant
PDIA3	OID30573	P30101	Inflammation_II	0.0986623	1492	0.201141	-0.0560137	0.246534	Wilcoxon rank sum test with continuity correction	two.sided	0.549937	Non-significant
PRDX3	OID20483	P30048	Inflammation	0.23369	1492	0.201141	-0.132357	0.574957	Wilcoxon rank sum test with continuity correction	two.sided	0.549937	Non-significant
NFASC	OID20634	O94856	Inflammation	-0.0849951	1110.5	0.204701	-0.207401	0.043546	Wilcoxon rank sum test with continuity correction	two.sided	0.557581	Non-significant
NEDD9	OID30503	Q14511	Inflammation_II	0.253655	1490	0.205899	-0.140715	0.674123	Wilcoxon rank sum test with continuity correction	two.sided	0.55876	Non-significant
REPS1	OID30496	Q96D71	Inflammation_II	0.162424	1489	0.208309	-0.0857474	0.350136	Wilcoxon rank sum test with continuity correction	two.sided	0.561127	Non-significant
SELL	OID30752	P14151	Inflammation_II	-0.0697456	1112	0.208309	-0.176832	0.033323	Wilcoxon rank sum test with continuity correction	two.sided	0.561127	Non-significant
CHAD	OID30660	O15335	Inflammation_II	-0.13344	1114	0.213189	-0.309153	0.0593568	Wilcoxon rank sum test with continuity correction	two.sided	0.565921	Non-significant
CLEC3B	OID30756	P05452	Inflammation_II	0.0549664	1487	0.213189	-0.0290438	0.137601	Wilcoxon rank sum test with continuity correction	two.sided	0.565921	Non-significant
FN1	OID30787	P02751	Inflammation_II	0.066075	1487	0.213189	-0.0417501	0.189846	Wilcoxon rank sum test with continuity correction	two.sided	0.565921	Non-significant
ZNF174	OID30508	Q15697	Inflammation_II	0.150075	1487	0.213189	-0.103443	0.363314	Wilcoxon rank sum test with continuity correction	two.sided	0.565921	Non-significant
EGF	OID20698	P01133	Inflammation	0.184698	1486.5	0.214421	-0.118309	0.50261	Wilcoxon rank sum test with continuity correction	two.sided	0.566302	Non-significant
SERPINF2	OID30779	P08697	Inflammation_II	0.0303827	1486	0.215654	-0.0203356	0.077522	Wilcoxon rank sum test with continuity correction	two.sided	0.566302	Non-significant
CXCL12	OID20464	P48061	Inflammation	-0.121929	1115	0.21566	-0.301636	0.0773396	Wilcoxon rank sum test with continuity correction	two.sided	0.566302	Non-significant
LCAT	OID30677	P04180	Inflammation_II	0.0586874	1485	0.21815	-0.0432237	0.155803	Wilcoxon rank sum test with continuity correction	two.sided	0.566728	Non-significant
HPCAL1	OID20615	P37235	Inflammation	0.111549	1485	0.218152	-0.0717028	0.270536	Wilcoxon rank sum test with continuity correction	two.sided	0.566728	Non-significant
PLA2G4A	OID20685	P47712	Inflammation	0.175186	1485	0.218152	-0.0978165	0.474041	Wilcoxon rank sum test with continuity correction	two.sided	0.566728	Non-significant
NBN	OID20442	O60934	Inflammation	0.323367	1484	0.220664	-0.208228	0.862743	Wilcoxon rank sum test with continuity correction	two.sided	0.571221	Non-significant
SIGLEC10	OID20537	Q96LC7	Inflammation	-0.0779916	1118	0.223196	-0.212588	0.0513668	Wilcoxon rank sum test with continuity correction	two.sided	0.575736	Non-significant
KYNU	OID20669	Q16719	Inflammation	0.11297	1482.5	0.224469	-0.0797069	0.314224	Wilcoxon rank sum test with continuity correction	two.sided	0.576214	Non-significant
KLRB1	OID20629	Q12918	Inflammation	-0.0871254	1119	0.22575	-0.238226	0.0553493	Wilcoxon rank sum test with continuity correction	two.sided	0.576214	Non-significant
SLAMF7	OID20602	Q9NQ25	Inflammation	-0.112711	1119	0.22575	-0.326837	0.0861619	Wilcoxon rank sum test with continuity correction	two.sided	0.576214	Non-significant
MILR1	OID20482	Q7Z6M3	Inflammation	-0.084535	1120	0.228324	-0.202285	0.0465005	Wilcoxon rank sum test with continuity correction	two.sided	0.580755	Non-significant
CRISP3	OID30715	P54108	Inflammation_II	-0.0654409	1121	0.230919	-0.182336	0.0511182	Wilcoxon rank sum test with continuity correction	two.sided	0.58329	Non-significant
MATN2	OID20767	O00339	Inflammation	-0.0573262	1121	0.230919	-0.157211	0.0350199	Wilcoxon rank sum test with continuity correction	two.sided	0.58329	Non-significant
RPA2	OID30453	P15927	Inflammation_II	0.102364	1479.5	0.232223	-0.0698406	0.269257	Wilcoxon rank sum test with continuity correction	two.sided	0.584562	Non-significant
LPA	OID30747	P08519	Inflammation_II	0.441952	1479	0.233535	-0.328005	1.22871	Wilcoxon rank sum test with continuity correction	two.sided	0.585844	Non-significant
IL17RB	OID20585	Q9NRM6	Inflammation	-0.130102	1123	0.236171	-0.397912	0.10502	Wilcoxon rank sum test with continuity correction	two.sided	0.586413	Non-significant
PARP1	OID20500	P09874	Inflammation	0.203624	1478	0.236172	-0.1541	0.553809	Wilcoxon rank sum test with continuity correction	two.sided	0.586413	Non-significant
RNASE6	OID30689	Q93091	Inflammation_II	-0.0813807	1123	0.236172	-0.213846	0.0555169	Wilcoxon rank sum test with continuity correction	two.sided	0.586413	Non-significant
LRG1	OID30751	P02750	Inflammation_II	-0.072651	1126	0.244208	-0.203412	0.0461198	Wilcoxon rank sum test with continuity correction	two.sided	0.600244	Non-significant
CEBPA	OID30458	P49715	Inflammation_II	0.118471	1475	0.244209	-0.0757142	0.368401	Wilcoxon rank sum test with continuity correction	two.sided	0.600244	Non-significant
VASH1	OID20516	Q7L8A9	Inflammation	0.178983	1475	0.244209	-0.151707	0.496437	Wilcoxon rank sum test with continuity correction	two.sided	0.600244	Non-significant
RELB	OID30463	Q01201	Inflammation_II	0.120143	1474.5	0.245565	-0.0797443	0.316421	Wilcoxon rank sum test with continuity correction	two.sided	0.600863	Non-significant
AOC1	OID20452	P19801	Inflammation	0.161859	1474	0.24693	-0.102912	0.404338	Wilcoxon rank sum test with continuity correction	two.sided	0.600863	Non-significant
IL1RN	OID20700	P18510	Inflammation	0.184066	1474	0.24693	-0.120705	0.488024	Wilcoxon rank sum test with continuity correction	two.sided	0.600863	Non-significant
SLITRK1	OID30510	Q96PX8	Inflammation_II	-0.0905469	1128	0.249672	-0.254738	0.0685424	Wilcoxon rank sum test with continuity correction	two.sided	0.605518	Non-significant
ATRN	OID30735	O75882-2	Inflammation_II	0.040758	1472	0.252434	-0.0298192	0.110201	Wilcoxon rank sum test with continuity correction	two.sided	0.606178	Non-significant
IL2	OID20419	P60568	Inflammation	0.138623	1472	0.252436	-0.102868	0.389525	Wilcoxon rank sum test with continuity correction	two.sided	0.606178	Non-significant
POLR2A	OID30440	P24928	Inflammation_II	0.0894003	1472	0.252436	-0.06351	0.263746	Wilcoxon rank sum test with continuity correction	two.sided	0.606178	Non-significant
TLR3	OID20612	O15455	Inflammation	0.134927	1471	0.255221	-0.144901	0.37456	Wilcoxon rank sum test with continuity correction	two.sided	0.610856	Non-significant
DENR	OID30493	O43583	Inflammation_II	0.170911	1469	0.260854	-0.104306	0.43544	Wilcoxon rank sum test with continuity correction	two.sided	0.620272	Non-significant
PROS1	OID30737	P07225	Inflammation_II	0.0776017	1469	0.260854	-0.0674763	0.199548	Wilcoxon rank sum test with continuity correction	two.sided	0.620272	Non-significant
CTSE	OID30628	P14091	Inflammation_II	0.130138	1468	0.263703	-0.0834355	0.338352	Wilcoxon rank sum test with continuity correction	two.sided	0.62501	Non-significant
C1RL	OID30721	Q9NZP8	Inflammation_II	-0.0573052	1134	0.266573	-0.159532	0.0416589	Wilcoxon rank sum test with continuity correction	two.sided	0.625718	Non-significant
GAD2	OID30449	Q05329	Inflammation_II	0.0921411	1467	0.266573	-0.0736631	0.257664	Wilcoxon rank sum test with continuity correction	two.sided	0.625718	Non-significant
GIPR	OID30542	P48546	Inflammation_II	0.325509	1467	0.266573	-0.267828	1.09063	Wilcoxon rank sum test with continuity correction	two.sided	0.625718	Non-significant
IL17F	OID20456	Q96PD4	Inflammation	0.114039	1466	0.269464	-0.0899113	0.306749	Wilcoxon rank sum test with continuity correction	two.sided	0.626462	Non-significant
SSBP1	OID30468	Q04837	Inflammation_II	0.137618	1466	0.269464	-0.105923	0.381201	Wilcoxon rank sum test with continuity correction	two.sided	0.626462	Non-significant
TSPYL1	OID30512	Q9H0U9	Inflammation_II	0.146457	1466	0.269464	-0.119863	0.406307	Wilcoxon rank sum test with continuity correction	two.sided	0.626462	Non-significant
SOD3	OID30683	P08294	Inflammation_II	-0.0695919	1135.5	0.270917	-0.192703	0.0588312	Wilcoxon rank sum test with continuity correction	two.sided	0.627839	Non-significant
CSF1	OID20719	P09603	Inflammation	-0.0605408	1136	0.272377	-0.17043	0.0498237	Wilcoxon rank sum test with continuity correction	two.sided	0.629226	Non-significant
CLEC7A	OID20636	Q9BXN2	Inflammation	-0.114991	1138	0.278268	-0.331532	0.0932479	Wilcoxon rank sum test with continuity correction	two.sided	0.640806	Non-significant
TNFRSF14	OID20783	Q92956	Inflammation	0.0836717	1462.5	0.279753	-0.079404	0.265826	Wilcoxon rank sum test with continuity correction	two.sided	0.642199	Non-significant
DAPP1	OID20524	Q9UN19	Inflammation	-0.141166	1139	0.281245	-0.396645	0.122425	Wilcoxon rank sum test with continuity correction	two.sided	0.643602	Non-significant
IL31RA	OID30475	Q8NI17	Inflammation_II	-0.120639	1140	0.284244	-0.317891	0.0834486	Wilcoxon rank sum test with continuity correction	two.sided	0.648433	Non-significant
GOPC	OID20551	Q9HD26	Inflammation	0.188888	1460	0.287265	-0.150512	0.542035	Wilcoxon rank sum test with continuity correction	two.sided	0.653282	Non-significant
GZMB	OID20604	P10144	Inflammation	0.327147	1459	0.290307	-0.310111	1.17113	Wilcoxon rank sum test with continuity correction	two.sided	0.65815	Non-significant
SULT2A1	OID20508	Q06520	Inflammation	-0.0894107	1143	0.293371	-0.239032	0.0900294	Wilcoxon rank sum test with continuity correction	two.sided	0.663037	Non-significant
ASGR2	OID30679	P07307	Inflammation_II	-0.0688861	1144	0.296455	-0.194509	0.0536442	Wilcoxon rank sum test with continuity correction	two.sided	0.665887	Non-significant
SUSD5	OID30650	O60279	Inflammation_II	-0.07938	1144	0.296457	-0.225632	0.0680099	Wilcoxon rank sum test with continuity correction	two.sided	0.665887	Non-significant
HGFAC	OID30718	Q04756	Inflammation_II	0.0780424	1456.5	0.298006	-0.0440443	0.187404	Wilcoxon rank sum test with continuity correction	two.sided	0.667314	Non-significant
ANGPTL2	OID20726	Q9UKU9	Inflammation	0.0991963	1456	0.299564	-0.0949385	0.285813	Wilcoxon rank sum test with continuity correction	two.sided	0.668751	Non-significant
EPHA4	OID30622	P54764	Inflammation_II	-0.0544612	1145.5	0.301124	-0.168313	0.0537153	Wilcoxon rank sum test with continuity correction	two.sided	0.670184	Non-significant
IL5	OID20472	P05113	Inflammation	-0.255657	1146	0.302692	-0.784807	0.254154	Wilcoxon rank sum test with continuity correction	two.sided	0.671627	Non-significant
TERF1	OID30480	P54274	Inflammation_II	0.0980902	1454	0.305843	-0.0761116	0.277025	Wilcoxon rank sum test with continuity correction	two.sided	0.676561	Non-significant
ITGAL	OID30537	P20701	Inflammation_II	0.0932573	1453	0.309015	-0.0980103	0.278841	Wilcoxon rank sum test with continuity correction	two.sided	0.67742	Non-significant
OSM	OID20574	P13725	Inflammation	-0.183382	1148	0.309015	-0.516346	0.172536	Wilcoxon rank sum test with continuity correction	two.sided	0.67742	Non-significant
PRSS22	OID30483	Q9GZN4	Inflammation_II	-0.0715963	1148	0.309015	-0.207041	0.0614473	Wilcoxon rank sum test with continuity correction	two.sided	0.67742	Non-significant
IL21R	OID30441	Q9HBE5	Inflammation_II	0.0860083	1452	0.312207	-0.0867303	0.25633	Wilcoxon rank sum test with continuity correction	two.sided	0.682369	Non-significant
NECTIN1	OID30545	Q15223	Inflammation_II	0.0964879	1451	0.315424	-0.0986634	0.268553	Wilcoxon rank sum test with continuity correction	two.sided	0.687342	Non-significant
MRPS16	OID30489	Q9Y3D3	Inflammation_II	0.0564364	1450	0.318661	-0.0584048	0.176477	Wilcoxon rank sum test with continuity correction	two.sided	0.692329	Non-significant
IL1RL2	OID20487	Q9HB29	Inflammation	0.0871385	1449	0.321918	-0.0876591	0.245807	Wilcoxon rank sum test with continuity correction	two.sided	0.693083	Non-significant
DPP10	OID20527	Q8N608	Inflammation	0.0755934	1449	0.32192	-0.0710465	0.256059	Wilcoxon rank sum test with continuity correction	two.sided	0.693083	Non-significant
RNASE1	OID30672	P07998	Inflammation_II	-0.0642596	1153	0.325199	-0.178131	0.0670147	Wilcoxon rank sum test with continuity correction	two.sided	0.693083	Non-significant
APOA2	OID30686	P02652	Inflammation_II	-0.114082	1153	0.3252	-0.367813	0.126337	Wilcoxon rank sum test with continuity correction	two.sided	0.693083	Non-significant
PI16	OID30676	Q6UXB8	Inflammation_II	-0.0682571	1153	0.3252	-0.206004	0.070253	Wilcoxon rank sum test with continuity correction	two.sided	0.693083	Non-significant
ADAM23	OID20651	O75077	Inflammation	0.0660615	1447	0.328502	-0.0630615	0.208629	Wilcoxon rank sum test with continuity correction	two.sided	0.693083	Non-significant
CCN2	OID20709	P29279	Inflammation	0.132293	1447	0.328502	-0.119341	0.394414	Wilcoxon rank sum test with continuity correction	two.sided	0.693083	Non-significant
IL20RB	OID30461	Q6UXL0	Inflammation_II	0.0754709	1447	0.328502	-0.0628286	0.20808	Wilcoxon rank sum test with continuity correction	two.sided	0.693083	Non-significant
ITGA11	OID20581	Q9UKX5	Inflammation	-0.0841177	1154	0.328502	-0.243418	0.0863279	Wilcoxon rank sum test with continuity correction	two.sided	0.693083	Non-significant
NRGN	OID30674	Q92686	Inflammation_II	0.170379	1447	0.328502	-0.147429	0.485018	Wilcoxon rank sum test with continuity correction	two.sided	0.693083	Non-significant
THSD1	OID30476	Q9NS62	Inflammation_II	-0.108154	1155	0.331826	-0.286407	0.101311	Wilcoxon rank sum test with continuity correction	two.sided	0.698078	Non-significant
F2R	OID20691	P25116	Inflammation	0.110722	1445	0.335171	-0.122745	0.333961	Wilcoxon rank sum test with continuity correction	two.sided	0.703089	Non-significant
APOA4	OID30733	P06727	Inflammation_II	0.0609158	1444.5	0.336851	-0.0787286	0.216801	Wilcoxon rank sum test with continuity correction	two.sided	0.704083	Non-significant
CCL17	OID20745	Q92583	Inflammation	0.189447	1444	0.338538	-0.220932	0.5725	Wilcoxon rank sum test with continuity correction	two.sided	0.704083	Non-significant
CFHR2	OID30720	P36980	Inflammation_II	0.0932021	1444	0.338538	-0.0964096	0.295703	Wilcoxon rank sum test with continuity correction	two.sided	0.704083	Non-significant
IL22RA1	OID20449	Q8N6P7	Inflammation	0.0583777	1443	0.341927	-0.0656478	0.168025	Wilcoxon rank sum test with continuity correction	two.sided	0.707101	Non-significant
KLKB1	OID30760	P03952	Inflammation_II	0.050863	1443	0.341927	-0.0548285	0.176838	Wilcoxon rank sum test with continuity correction	two.sided	0.707101	Non-significant
PRDX5	OID20644	P30044	Inflammation	0.0739201	1442	0.345335	-0.0695352	0.23524	Wilcoxon rank sum test with continuity correction	two.sided	0.71013	Non-significant
IL1R2	OID20757	P27930	Inflammation	0.0346819	1442	0.345337	-0.0506498	0.114624	Wilcoxon rank sum test with continuity correction	two.sided	0.71013	Non-significant
CLEC4G	OID20590	Q6UXB4	Inflammation	-0.057148	1159.5	0.347049	-0.184643	0.0735439	Wilcoxon rank sum test with continuity correction	two.sided	0.711646	Non-significant
IL4	OID20426	P05112	Inflammation	-0.180748	1160	0.348769	-0.55972	0.181829	Wilcoxon rank sum test with continuity correction	two.sided	0.71317	Non-significant
NAGA	OID30509	P17050	Inflammation_II	0.103279	1439.5	0.353956	-0.11193	0.322348	Wilcoxon rank sum test with continuity correction	two.sided	0.721755	Non-significant
BANK1	OID20594	Q8NDB2	Inflammation	0.135395	1439	0.355698	-0.149854	0.397272	Wilcoxon rank sum test with continuity correction	two.sided	0.722347	Non-significant
ANGPT1	OID20740	Q15389	Inflammation	0.158045	1438	0.359195	-0.158817	0.485023	Wilcoxon rank sum test with continuity correction	two.sided	0.722347	Non-significant
IL20RA	OID20422	Q9UHF4	Inflammation	0.0676721	1438	0.359195	-0.083648	0.219844	Wilcoxon rank sum test with continuity correction	two.sided	0.722347	Non-significant
ITM2A	OID20504	O43736	Inflammation	-0.0983776	1163	0.359195	-0.337616	0.115644	Wilcoxon rank sum test with continuity correction	two.sided	0.722347	Non-significant
VEGFA	OID20650	P15692	Inflammation	0.15451	1438	0.359195	-0.165653	0.437123	Wilcoxon rank sum test with continuity correction	two.sided	0.722347	Non-significant
SEMA3G	OID30599	Q9NS98	Inflammation_II	0.0741053	1437.5	0.360948	-0.0996156	0.248731	Wilcoxon rank sum test with continuity correction	two.sided	0.72388	Non-significant
YTHDF3	OID20478	Q7Z739	Inflammation	0.151036	1436	0.366252	-0.16886	0.46455	Wilcoxon rank sum test with continuity correction	two.sided	0.732505	Non-significant
ANXA1	OID30617	P04083	Inflammation_II	0.166797	1435	0.369813	-0.145221	0.492806	Wilcoxon rank sum test with continuity correction	two.sided	0.735596	Non-significant
FCRL2	OID20639	Q96LA5	Inflammation	-0.0780337	1166	0.369813	-0.268913	0.0937016	Wilcoxon rank sum test with continuity correction	two.sided	0.735596	Non-significant
CRELD1	OID30619	Q96HD1	Inflammation_II	0.062892	1434	0.373396	-0.0827788	0.202739	Wilcoxon rank sum test with continuity correction	two.sided	0.740704	Non-significant
CEMIP2	OID30499	Q9UHN6	Inflammation_II	-0.044627	1168	0.376996	-0.150726	0.0600007	Wilcoxon rank sum test with continuity correction	two.sided	0.743808	Non-significant
UNC5D	OID30447	Q6UXZ4	Inflammation_II	-0.0534598	1168	0.376999	-0.149419	0.0516379	Wilcoxon rank sum test with continuity correction	two.sided	0.743808	Non-significant
CXADR	OID20561	P78310	Inflammation	-0.0792411	1169	0.380625	-0.288354	0.122746	Wilcoxon rank sum test with continuity correction	two.sided	0.746926	Non-significant
GAPDH	OID30600	P04406	Inflammation_II	-0.0358097	1169	0.380625	-0.112731	0.0526068	Wilcoxon rank sum test with continuity correction	two.sided	0.746926	Non-significant
EPHA1	OID20677	P21709	Inflammation	0.0495837	1431	0.384271	-0.0601092	0.150835	Wilcoxon rank sum test with continuity correction	two.sided	0.74805	Non-significant
ACE	OID30696	P12821	Inflammation_II	-0.0385459	1170	0.384272	-0.133934	0.059966	Wilcoxon rank sum test with continuity correction	two.sided	0.74805	Non-significant
EDAR	OID20525	Q9UNE0	Inflammation	0.19458	1431	0.384272	-0.229757	0.608923	Wilcoxon rank sum test with continuity correction	two.sided	0.74805	Non-significant
SERPINI1	OID30604	Q99574	Inflammation_II	0.0369707	1430.5	0.386102	-0.0472407	0.120247	Wilcoxon rank sum test with continuity correction	two.sided	0.749605	Non-significant
B2M	OID30725	P61769	Inflammation_II	-0.0526206	1171	0.38794	-0.18573	0.0745622	Wilcoxon rank sum test with continuity correction	two.sided	0.749605	Non-significant
ABO	OID30675	P16442	Inflammation_II	0.175573	1429	0.391629	-0.212565	1.02964	Wilcoxon rank sum test with continuity correction	two.sided	0.749605	Non-significant
GHR	OID30574	P10912	Inflammation_II	0.0682446	1429	0.391629	-0.103557	0.22722	Wilcoxon rank sum test with continuity correction	two.sided	0.749605	Non-significant
RLN2	OID30601	P04090	Inflammation_II	0.0999749	1429	0.391629	-0.123536	0.357706	Wilcoxon rank sum test with continuity correction	two.sided	0.749605	Non-significant
TNFSF11	OID20592	O14788	Inflammation	-0.112344	1172	0.391629	-0.397013	0.174123	Wilcoxon rank sum test with continuity correction	two.sided	0.749605	Non-significant
CD4	OID20584	P01730	Inflammation	-0.0511143	1173	0.395337	-0.162259	0.0623286	Wilcoxon rank sum test with continuity correction	two.sided	0.749605	Non-significant
C1S	OID30731	P09871	Inflammation_II	0.0371473	1428	0.39534	-0.0509538	0.130594	Wilcoxon rank sum test with continuity correction	two.sided	0.749605	Non-significant
CPA4	OID30606	Q9UI42	Inflammation_II	0.0772241	1428	0.39534	-0.0998036	0.259674	Wilcoxon rank sum test with continuity correction	two.sided	0.749605	Non-significant
TNFAIP8	OID20433	O95379	Inflammation	0.121069	1428	0.39534	-0.16825	0.397767	Wilcoxon rank sum test with continuity correction	two.sided	0.749605	Non-significant
SERPIND1	OID30767	P05546	Inflammation_II	0.0606941	1427	0.399071	-0.0954535	0.176316	Wilcoxon rank sum test with continuity correction	two.sided	0.75472	Non-significant
CTBS	OID30710	Q01459	Inflammation_II	0.0504152	1426	0.402824	-0.0637513	0.168277	Wilcoxon rank sum test with continuity correction	two.sided	0.758447	Non-significant
LAIR1	OID20737	Q6GTX8	Inflammation	-0.0763671	1175.5	0.404707	-0.274279	0.125644	Wilcoxon rank sum test with continuity correction	two.sided	0.758447	Non-significant
NXPH3	OID30565	O95157	Inflammation_II	-0.0654291	1176	0.406596	-0.229027	0.087038	Wilcoxon rank sum test with continuity correction	two.sided	0.758447	Non-significant
C8B	OID30719	P07358	Inflammation_II	0.0545894	1425	0.406598	-0.0887644	0.201133	Wilcoxon rank sum test with continuity correction	two.sided	0.758447	Non-significant
TNFRSF11A	OID20646	Q9Y6Q6	Inflammation	0.0867574	1425	0.406598	-0.105372	0.246233	Wilcoxon rank sum test with continuity correction	two.sided	0.758447	Non-significant
ITGB6	OID20493	P18564	Inflammation	-0.0539575	1177	0.410391	-0.203625	0.0768441	Wilcoxon rank sum test with continuity correction	two.sided	0.758447	Non-significant
FGF5	OID20490	P12034	Inflammation	-0.0582625	1177	0.410393	-0.195609	0.0739482	Wilcoxon rank sum test with continuity correction	two.sided	0.758447	Non-significant
IL15RA	OID20498	Q13261	Inflammation	-0.0668416	1177	0.410393	-0.197009	0.0886245	Wilcoxon rank sum test with continuity correction	two.sided	0.758447	Non-significant
IL18R1	OID20652	Q13478	Inflammation	-0.0641719	1177	0.410393	-0.218701	0.0995452	Wilcoxon rank sum test with continuity correction	two.sided	0.758447	Non-significant
TF	OID30783	P02787	Inflammation_II	-0.0483489	1177.5	0.412297	-0.151103	0.0658677	Wilcoxon rank sum test with continuity correction	two.sided	0.760042	Non-significant
IL12B	OID20666	P29460	Inflammation	-0.0818441	1179	0.418045	-0.29291	0.127553	Wilcoxon rank sum test with continuity correction	two.sided	0.768697	Non-significant
CXCL17	OID20622	Q6UXB2	Inflammation	0.0852235	1421.5	0.419969	-0.146613	0.324948	Wilcoxon rank sum test with continuity correction	two.sided	0.769972	Non-significant
HDAC8	OID30436	Q9BY41	Inflammation_II	0.113453	1421	0.421903	-0.169976	0.386143	Wilcoxon rank sum test with continuity correction	two.sided	0.769972	Non-significant
PER3	OID30511	P56645	Inflammation_II	-0.280509	1180	0.421903	-1.01541	0.404952	Wilcoxon rank sum test with continuity correction	two.sided	0.769972	Non-significant
CD83	OID20565	Q01151	Inflammation	-0.0529622	1181	0.425781	-0.21839	0.0854227	Wilcoxon rank sum test with continuity correction	two.sided	0.773906	Non-significant
NHLRC3	OID30614	Q5JS37	Inflammation_II	0.0535945	1419.5	0.427727	-0.0944064	0.199177	Wilcoxon rank sum test with continuity correction	two.sided	0.773906	Non-significant
CFHR5	OID30716	Q9BXR6	Inflammation_II	0.0547802	1419	0.42968	-0.0945326	0.203052	Wilcoxon rank sum test with continuity correction	two.sided	0.773906	Non-significant
IL6	OID20563	P05231	Inflammation	-0.165266	1182	0.42968	-0.502832	0.234213	Wilcoxon rank sum test with continuity correction	two.sided	0.773906	Non-significant
APOB	OID30673	P04114	Inflammation_II	-0.0514739	1182.5	0.431633	-0.172512	0.0778422	Wilcoxon rank sum test with continuity correction	two.sided	0.773906	Non-significant
FABP9	OID20501	Q0Z7S8	Inflammation	-0.0820243	1182.5	0.431636	-0.314043	0.133031	Wilcoxon rank sum test with continuity correction	two.sided	0.773906	Non-significant
AMN	OID20492	Q9BXJ7	Inflammation	-0.0690806	1183	0.4336	-0.243631	0.0932099	Wilcoxon rank sum test with continuity correction	two.sided	0.773906	Non-significant
F12	OID30739	P00748	Inflammation_II	0.0712362	1418	0.4336	-0.118019	0.24933	Wilcoxon rank sum test with continuity correction	two.sided	0.773906	Non-significant
SERPINB8	OID20630	P50452	Inflammation	0.160898	1418	0.4336	-0.244215	0.63322	Wilcoxon rank sum test with continuity correction	two.sided	0.773906	Non-significant
BMPER	OID30615	Q8N8U9	Inflammation_II	0.0387529	1417	0.43754	-0.0619427	0.154921	Wilcoxon rank sum test with continuity correction	two.sided	0.775253	Non-significant
CCL3	OID20610	P10147	Inflammation	0.0906929	1417	0.43754	-0.168745	0.339775	Wilcoxon rank sum test with continuity correction	two.sided	0.775253	Non-significant
IL16	OID20633	Q14005	Inflammation	0.123726	1417	0.43754	-0.181128	0.436648	Wilcoxon rank sum test with continuity correction	two.sided	0.775253	Non-significant
CSF3	OID20491	P09919	Inflammation	-0.0641871	1185	0.4415	-0.235777	0.108915	Wilcoxon rank sum test with continuity correction	two.sided	0.777995	Non-significant
SEMA6C	OID30531	Q9H3T2	Inflammation_II	0.0383721	1416	0.441501	-0.0670119	0.14495	Wilcoxon rank sum test with continuity correction	two.sided	0.777995	Non-significant
GP5	OID30611	P40197	Inflammation_II	0.0262051	1415	0.44548	-0.0354902	0.0949578	Wilcoxon rank sum test with continuity correction	two.sided	0.777995	Non-significant
F10	OID30684	P00742	Inflammation_II	0.0407589	1415	0.445482	-0.0493226	0.125725	Wilcoxon rank sum test with continuity correction	two.sided	0.777995	Non-significant
LY9	OID20670	Q9HBG7	Inflammation	-0.0488812	1186	0.445482	-0.183266	0.0739357	Wilcoxon rank sum test with continuity correction	two.sided	0.777995	Non-significant
TLR1	OID30532	Q15399	Inflammation_II	0.058204	1415	0.445482	-0.0815334	0.205948	Wilcoxon rank sum test with continuity correction	two.sided	0.777995	Non-significant
CLEC12A	OID30552	Q5QGZ9	Inflammation_II	0.0475763	1414	0.449481	-0.0848826	0.158927	Wilcoxon rank sum test with continuity correction	two.sided	0.781246	Non-significant
HLA-DRA	OID20520	P01903	Inflammation	-0.0905675	1187	0.449484	-0.309041	0.131993	Wilcoxon rank sum test with continuity correction	two.sided	0.781246	Non-significant
GIMAP7	OID30639	Q8NHV1	Inflammation_II	0.0975564	1413	0.453504	-0.152305	0.542488	Wilcoxon rank sum test with continuity correction	two.sided	0.782646	Non-significant
RALB	OID30567	P11234	Inflammation_II	-0.0588507	1188	0.453504	-0.275106	0.149529	Wilcoxon rank sum test with continuity correction	two.sided	0.782646	Non-significant
RNF168	OID30506	Q8IYW5	Inflammation_II	0.139643	1413	0.453506	-0.27676	0.609853	Wilcoxon rank sum test with continuity correction	two.sided	0.782646	Non-significant
PNLIPRP2	OID20775	P54317	Inflammation	0.197782	1412	0.457548	-0.32774	0.729001	Wilcoxon rank sum test with continuity correction	two.sided	0.787759	Non-significant
CD276	OID20680	Q5ZPR3	Inflammation	0.054049	1411	0.46161	-0.0828111	0.192051	Wilcoxon rank sum test with continuity correction	two.sided	0.78917	Non-significant
FGF16	OID30535	O43320	Inflammation_II	0.0769493	1411	0.46161	-0.127256	0.274402	Wilcoxon rank sum test with continuity correction	two.sided	0.78917	Non-significant
LGMN	OID20773	Q99538	Inflammation	-0.0794421	1190	0.46161	-0.2511	0.0864177	Wilcoxon rank sum test with continuity correction	two.sided	0.78917	Non-significant
SCG3	OID20728	Q8WXD2	Inflammation	-0.0578126	1191	0.465691	-0.213838	0.0981408	Wilcoxon rank sum test with continuity correction	two.sided	0.792438	Non-significant
SLC39A5	OID20539	Q6ZMH5	Inflammation	0.0841465	1410	0.465693	-0.146584	0.314844	Wilcoxon rank sum test with continuity correction	two.sided	0.792438	Non-significant
APCS	OID30778	P02743	Inflammation_II	0.0803773	1409	0.469795	-0.134005	0.26222	Wilcoxon rank sum test with continuity correction	two.sided	0.793867	Non-significant
CST7	OID20704	O76096	Inflammation	0.134787	1409	0.469795	-0.21024	0.485135	Wilcoxon rank sum test with continuity correction	two.sided	0.793867	Non-significant
IL10	OID20431	P22301	Inflammation	-0.103504	1192	0.469795	-0.396202	0.170416	Wilcoxon rank sum test with continuity correction	two.sided	0.793867	Non-significant
SAA4	OID30726	P35542	Inflammation_II	-0.0280704	1193	0.473917	-0.102435	0.054046	Wilcoxon rank sum test with continuity correction	two.sided	0.797142	Non-significant
ZBP1	OID30526	Q9H171	Inflammation_II	0.141072	1408	0.473917	-0.241847	0.582753	Wilcoxon rank sum test with continuity correction	two.sided	0.797142	Non-significant
TPSG1	OID30424	Q9NRR2	Inflammation_II	0.0580088	1407.5	0.475985	-0.0930202	0.223253	Wilcoxon rank sum test with continuity correction	two.sided	0.798589	Non-significant
KRT19	OID20596	P08727	Inflammation	-0.0631607	1194	0.47806	-0.281442	0.11954	Wilcoxon rank sum test with continuity correction	two.sided	0.798589	Non-significant
TGFBR1	OID30502	P36897	Inflammation_II	-0.0556868	1194	0.47806	-0.219788	0.105371	Wilcoxon rank sum test with continuity correction	two.sided	0.798589	Non-significant
ACTN4	OID20435	O43707	Inflammation	0.0370988	1406	0.482218	-0.0728774	0.131126	Wilcoxon rank sum test with continuity correction	two.sided	0.800049	Non-significant
OMD	OID20725	Q99983	Inflammation	-0.0690968	1195	0.48222	-0.245138	0.103117	Wilcoxon rank sum test with continuity correction	two.sided	0.800049	Non-significant
MST1	OID30713	P26927	Inflammation_II	-0.0529194	1195	0.482221	-0.199826	0.0964252	Wilcoxon rank sum test with continuity correction	two.sided	0.800049	Non-significant
TIMP3	OID20684	P35625	Inflammation	-0.17512	1197	0.490604	-0.643839	0.287928	Wilcoxon rank sum test with continuity correction	two.sided	0.812111	Non-significant
CLEC4C	OID20547	Q8WTT0	Inflammation	-0.0704664	1198	0.494824	-0.274752	0.141351	Wilcoxon rank sum test with continuity correction	two.sided	0.817243	Non-significant
PRELP	OID20766	P51888	Inflammation	-0.0227511	1199	0.499063	-0.0918118	0.05024	Wilcoxon rank sum test with continuity correction	two.sided	0.818689	Non-significant
DNER	OID20712	Q8NFT8	Inflammation	-0.0376804	1199	0.499064	-0.14091	0.0788028	Wilcoxon rank sum test with continuity correction	two.sided	0.818689	Non-significant
NME1	OID30451	P15531	Inflammation_II	0.0353304	1402	0.499064	-0.0662063	0.149119	Wilcoxon rank sum test with continuity correction	two.sided	0.818689	Non-significant
BCR	OID20558	P11274	Inflammation	0.100976	1401	0.503323	-0.226825	0.448434	Wilcoxon rank sum test with continuity correction	two.sided	0.820147	Non-significant
IL36G	OID30551	Q9NZH8	Inflammation_II	-0.077885	1200	0.503323	-0.315706	0.163865	Wilcoxon rank sum test with continuity correction	two.sided	0.820147	Non-significant
VEGFB	OID30554	P49765	Inflammation_II	0.038734	1401	0.503323	-0.0854873	0.161036	Wilcoxon rank sum test with continuity correction	two.sided	0.820147	Non-significant
CCL21	OID20686	O00585	Inflammation	-0.0488884	1201	0.507601	-0.2032	0.10002	Wilcoxon rank sum test with continuity correction	two.sided	0.821287	Non-significant
EGLN1	OID20572	Q9GZT9	Inflammation	0.165905	1400	0.507601	-0.275956	0.668208	Wilcoxon rank sum test with continuity correction	two.sided	0.821287	Non-significant
CRLF1	OID20699	O75462	Inflammation	-0.0395466	1201.5	0.509746	-0.143343	0.0683	Wilcoxon rank sum test with continuity correction	two.sided	0.821287	Non-significant
CD48	OID20692	P09326	Inflammation	-0.0550461	1202	0.511897	-0.19465	0.100105	Wilcoxon rank sum test with continuity correction	two.sided	0.821287	Non-significant
IGLC2	OID30740	P0DOY2	Inflammation_II	-0.0232053	1202	0.511897	-0.0941276	0.0462342	Wilcoxon rank sum test with continuity correction	two.sided	0.821287	Non-significant
MICB_MICA	OID20593	Q29980_Q29983	Inflammation	0.0922069	1399	0.511898	-0.208031	0.397232	Wilcoxon rank sum test with continuity correction	two.sided	0.821287	Non-significant
NELL2	OID20706	Q99435	Inflammation	-0.0482394	1202	0.511898	-0.170758	0.0846222	Wilcoxon rank sum test with continuity correction	two.sided	0.821287	Non-significant
LGALS4	OID20748	P56470	Inflammation	-0.0716683	1203	0.516214	-0.272014	0.147829	Wilcoxon rank sum test with continuity correction	two.sided	0.826395	Non-significant
TGFA	OID20600	P01135	Inflammation	-0.0423242	1204	0.520549	-0.191843	0.0965263	Wilcoxon rank sum test with continuity correction	two.sided	0.831511	Non-significant
SERPINA4	OID30774	P29622	Inflammation_II	0.0269832	1396	0.524901	-0.0683932	0.128006	Wilcoxon rank sum test with continuity correction	two.sided	0.832997	Non-significant
ADA	OID20645	P00813	Inflammation	0.0488806	1396	0.524902	-0.124941	0.232805	Wilcoxon rank sum test with continuity correction	two.sided	0.832997	Non-significant
CXCL1	OID20762	P09341	Inflammation	-0.141727	1205	0.524902	-0.682233	0.315833	Wilcoxon rank sum test with continuity correction	two.sided	0.832997	Non-significant
AGT	OID30709	P01019	Inflammation_II	-0.0202405	1205.5	0.527085	-0.0814026	0.043224	Wilcoxon rank sum test with continuity correction	two.sided	0.834646	Non-significant
SH2D1A	OID20514	O60880	Inflammation	0.196219	1395	0.529274	-0.321931	0.884703	Wilcoxon rank sum test with continuity correction	two.sided	0.836299	Non-significant
ADGRD1	OID30588	Q6QNK2	Inflammation_II	0.0719518	1394	0.533663	-0.128692	0.25556	Wilcoxon rank sum test with continuity correction	two.sided	0.839037	Non-significant
ACRV1	OID30513	P26436	Inflammation_II	-0.0831172	1207	0.533665	-0.329748	0.178242	Wilcoxon rank sum test with continuity correction	two.sided	0.839037	Non-significant
SERPING1	OID30777	P05155	Inflammation_II	0.02456	1393.5	0.535864	-0.0494557	0.0953032	Wilcoxon rank sum test with continuity correction	two.sided	0.839037	Non-significant
CD3G	OID30448	P09693	Inflammation_II	0.0972402	1393	0.538073	-0.215712	0.449633	Wilcoxon rank sum test with continuity correction	two.sided	0.839037	Non-significant
KDM3A	OID30426	Q9Y4C1	Inflammation_II	0.045998	1393	0.538073	-0.120817	0.214226	Wilcoxon rank sum test with continuity correction	two.sided	0.839037	Non-significant
NRTN	OID20465	Q99748	Inflammation	0.0608724	1393	0.538073	-0.139933	0.240726	Wilcoxon rank sum test with continuity correction	two.sided	0.839037	Non-significant
CTSO	OID20660	P43234	Inflammation	-0.0479654	1209	0.542499	-0.168518	0.079049	Wilcoxon rank sum test with continuity correction	two.sided	0.839037	Non-significant
CEACAM21	OID20548	Q3KPI0	Inflammation	-0.0953751	1209	0.5425	-0.51884	0.194145	Wilcoxon rank sum test with continuity correction	two.sided	0.839037	Non-significant
PSIP1	OID20534	O75475	Inflammation	0.153145	1392	0.5425	-0.343609	0.759817	Wilcoxon rank sum test with continuity correction	two.sided	0.839037	Non-significant
TLR4	OID30428	O00206	Inflammation_II	-0.0361401	1209	0.5425	-0.153155	0.0784541	Wilcoxon rank sum test with continuity correction	two.sided	0.839037	Non-significant
PCDH1	OID20614	Q08174	Inflammation	-0.0160406	1210	0.546945	-0.0737268	0.0372091	Wilcoxon rank sum test with continuity correction	two.sided	0.842109	Non-significant
CSH1	OID30667	P0DML2	Inflammation_II	-0.05226	1211	0.551408	-0.193308	0.099865	Wilcoxon rank sum test with continuity correction	two.sided	0.842109	Non-significant
FOXO1	OID20515	Q12778	Inflammation	0.130462	1390	0.551408	-0.286943	0.516647	Wilcoxon rank sum test with continuity correction	two.sided	0.842109	Non-significant
NPPC	OID20568	P23582	Inflammation	-0.0616615	1211	0.551408	-0.311016	0.154842	Wilcoxon rank sum test with continuity correction	two.sided	0.842109	Non-significant
RAB6A	OID20608	P20340	Inflammation	0.0523727	1390	0.551408	-0.117737	0.229649	Wilcoxon rank sum test with continuity correction	two.sided	0.842109	Non-significant
TREM2	OID20731	Q9NZC2	Inflammation	0.073157	1390	0.551408	-0.191432	0.327324	Wilcoxon rank sum test with continuity correction	two.sided	0.842109	Non-significant
BLNK	OID30541	Q8WV28	Inflammation_II	0.110352	1389	0.555888	-0.232475	0.540637	Wilcoxon rank sum test with continuity correction	two.sided	0.843183	Non-significant
CD72	OID30641	P21854	Inflammation_II	0.0461287	1389	0.555889	-0.120203	0.218429	Wilcoxon rank sum test with continuity correction	two.sided	0.843183	Non-significant
IL4R	OID20576	P24394	Inflammation	-0.0490349	1212.5	0.558135	-0.212823	0.10691	Wilcoxon rank sum test with continuity correction	two.sided	0.843183	Non-significant
IFNG	OID20495	P01579	Inflammation	0.0981364	1388	0.560388	-0.269744	0.416155	Wilcoxon rank sum test with continuity correction	two.sided	0.843183	Non-significant
CCL20	OID20671	P78556	Inflammation	-0.0853785	1214	0.564903	-0.394835	0.203756	Wilcoxon rank sum test with continuity correction	two.sided	0.843183	Non-significant
CDON	OID20754	Q4KMG0	Inflammation	-0.0327836	1214	0.564904	-0.157827	0.0858759	Wilcoxon rank sum test with continuity correction	two.sided	0.843183	Non-significant
FGF19	OID20715	O95750	Inflammation	0.0922371	1387	0.564904	-0.263208	0.456736	Wilcoxon rank sum test with continuity correction	two.sided	0.843183	Non-significant
NPHS2	OID30462	Q9NP85	Inflammation_II	-0.119693	1214	0.564904	-0.45884	0.279957	Wilcoxon rank sum test with continuity correction	two.sided	0.843183	Non-significant
PEPD	OID30688	P12955	Inflammation_II	0.0368253	1387	0.564904	-0.0909311	0.161659	Wilcoxon rank sum test with continuity correction	two.sided	0.843183	Non-significant
CR1	OID30697	P17927	Inflammation_II	-0.0405694	1215	0.569436	-0.173744	0.102506	Wilcoxon rank sum test with continuity correction	two.sided	0.843183	Non-significant
CD36	OID30485	P16671	Inflammation_II	0.0479081	1386	0.569437	-0.10205	0.194622	Wilcoxon rank sum test with continuity correction	two.sided	0.843183	Non-significant
CLU	OID30732	P10909	Inflammation_II	0.0259967	1386	0.569437	-0.0599522	0.110807	Wilcoxon rank sum test with continuity correction	two.sided	0.843183	Non-significant
FXYD5	OID20463	Q96DB9	Inflammation	0.106118	1386	0.569437	-0.279362	0.457644	Wilcoxon rank sum test with continuity correction	two.sided	0.843183	Non-significant
IL31	OID30487	Q6EBC2	Inflammation_II	-0.0656002	1215	0.569437	-0.311418	0.173462	Wilcoxon rank sum test with continuity correction	two.sided	0.843183	Non-significant
SELENOP	OID30745	P49908	Inflammation_II	-0.0507214	1215	0.569437	-0.23054	0.135028	Wilcoxon rank sum test with continuity correction	two.sided	0.843183	Non-significant
AGRP	OID20658	O00253	Inflammation	-0.066843	1216	0.573987	-0.294817	0.178459	Wilcoxon rank sum test with continuity correction	two.sided	0.846488	Non-significant
ST8SIA1	OID30442	Q92185	Inflammation_II	-0.0348241	1216	0.573988	-0.16054	0.0997593	Wilcoxon rank sum test with continuity correction	two.sided	0.846488	Non-significant
DBH	OID30703	P09172	Inflammation_II	-0.0957971	1217	0.578556	-0.474118	0.265268	Wilcoxon rank sum test with continuity correction	two.sided	0.851386	Non-significant
CD200R1	OID20595	Q8TD46	Inflammation	-0.0340622	1218	0.583141	-0.163537	0.101666	Wilcoxon rank sum test with continuity correction	two.sided	0.851386	Non-significant
LAMA4	OID20769	Q16363	Inflammation	0.0442778	1383	0.583141	-0.0951899	0.191757	Wilcoxon rank sum test with continuity correction	two.sided	0.851386	Non-significant
LEG1	OID30608	Q6P5S2	Inflammation_II	0.0803579	1383	0.583141	-0.192341	0.359612	Wilcoxon rank sum test with continuity correction	two.sided	0.851386	Non-significant
MMP1	OID20672	P03956	Inflammation	0.0945288	1383	0.583141	-0.260105	0.450706	Wilcoxon rank sum test with continuity correction	two.sided	0.851386	Non-significant
C1QA	OID20654	P02745	Inflammation	-0.0263222	1220	0.592362	-0.134527	0.0808215	Wilcoxon rank sum test with continuity correction	two.sided	0.861403	Non-significant
LY75	OID20580	O60449	Inflammation	-0.0367684	1220	0.592362	-0.174721	0.108861	Wilcoxon rank sum test with continuity correction	two.sided	0.861403	Non-significant
JUN	OID20424	P05412	Inflammation	0.0622665	1380	0.596997	-0.16072	0.26675	Wilcoxon rank sum test with continuity correction	two.sided	0.866417	Non-significant
GMPR	OID20641	P36959	Inflammation	0.0364703	1379	0.601649	-0.117121	0.180739	Wilcoxon rank sum test with continuity correction	two.sided	0.867991	Non-significant
ICAM4	OID20578	Q14773	Inflammation	0.0529798	1379	0.601649	-0.164333	0.272844	Wilcoxon rank sum test with continuity correction	two.sided	0.867991	Non-significant
IL15	OID20562	P40933	Inflammation	-0.0280714	1222	0.601649	-0.151245	0.0933337	Wilcoxon rank sum test with continuity correction	two.sided	0.867991	Non-significant
C1QL2	OID30515	Q7Z5L3	Inflammation_II	0.0544352	1378	0.606317	-0.18045	0.272806	Wilcoxon rank sum test with continuity correction	two.sided	0.86957	Non-significant
GZMA	OID20663	P12544	Inflammation	0.101467	1378	0.606317	-0.277474	0.489049	Wilcoxon rank sum test with continuity correction	two.sided	0.86957	Non-significant
POF1B	OID30504	Q8WVV4	Inflammation_II	0.0477331	1378	0.606317	-0.117156	0.222415	Wilcoxon rank sum test with continuity correction	two.sided	0.86957	Non-significant
BACH1	OID20505	O14867	Inflammation	0.0822047	1377	0.611001	-0.218041	0.413421	Wilcoxon rank sum test with continuity correction	two.sided	0.874569	Non-significant
CFH	OID30790	P08603	Inflammation_II	0.0289279	1376	0.615701	-0.0804023	0.140678	Wilcoxon rank sum test with continuity correction	two.sided	0.876143	Non-significant
CTRC	OID20752	Q99895	Inflammation	0.0625551	1376	0.615701	-0.188255	0.284137	Wilcoxon rank sum test with continuity correction	two.sided	0.876143	Non-significant
LGALS3BP	OID30765	Q08380	Inflammation_II	0.0315756	1376	0.615701	-0.111545	0.183002	Wilcoxon rank sum test with continuity correction	two.sided	0.876143	Non-significant
SERPINA1	OID30750	P01009	Inflammation_II	-0.00645337	1226	0.620413	-0.0317777	0.019226	Wilcoxon rank sum test with continuity correction	two.sided	0.879039	Non-significant
FLT3LG	OID20661	P49771	Inflammation	-0.0419455	1226	0.620416	-0.190947	0.121904	Wilcoxon rank sum test with continuity correction	two.sided	0.879039	Non-significant
ADAMTS1	OID30528	Q9UHI8	Inflammation_II	-0.0438844	1226.5	0.622779	-0.18895	0.128909	Wilcoxon rank sum test with continuity correction	two.sided	0.879039	Non-significant
NTF3	OID20591	P20783	Inflammation	0.0273486	1374	0.625147	-0.109642	0.153528	Wilcoxon rank sum test with continuity correction	two.sided	0.879039	Non-significant
CD200	OID20603	P41217	Inflammation	0.0213661	1373	0.629893	-0.086901	0.135704	Wilcoxon rank sum test with continuity correction	two.sided	0.879039	Non-significant
COL9A1	OID20550	P20849	Inflammation	-0.0761622	1228	0.629895	-0.354405	0.204659	Wilcoxon rank sum test with continuity correction	two.sided	0.879039	Non-significant
FGA	OID30788	P02671	Inflammation_II	-0.0323283	1228	0.629895	-0.187928	0.125021	Wilcoxon rank sum test with continuity correction	two.sided	0.879039	Non-significant
IRAK4	OID20577	Q9NWZ3	Inflammation	0.0543375	1373	0.629895	-0.181714	0.318954	Wilcoxon rank sum test with continuity correction	two.sided	0.879039	Non-significant
NCR1	OID20566	O76036	Inflammation	0.0408602	1373	0.629895	-0.114332	0.191566	Wilcoxon rank sum test with continuity correction	two.sided	0.879039	Non-significant
NCK2	OID20683	O43639	Inflammation	0.0670586	1372	0.634657	-0.215744	0.38862	Wilcoxon rank sum test with continuity correction	two.sided	0.879039	Non-significant
SLAMF1	OID20496	Q13291	Inflammation	0.0355712	1371.5	0.637042	-0.117961	0.190112	Wilcoxon rank sum test with continuity correction	two.sided	0.879039	Non-significant
CD6	OID20649	P30203	Inflammation	0.0544416	1371.5	0.637043	-0.174011	0.262746	Wilcoxon rank sum test with continuity correction	two.sided	0.879039	Non-significant
MXRA8	OID30583	Q9BRK3	Inflammation_II	-0.0414392	1230	0.639434	-0.184952	0.118994	Wilcoxon rank sum test with continuity correction	two.sided	0.879039	Non-significant
CFP	OID30784	P27918	Inflammation_II	0.0223679	1371	0.639435	-0.0731298	0.119936	Wilcoxon rank sum test with continuity correction	two.sided	0.879039	Non-significant
SCGB1A1	OID20688	P11684	Inflammation	-0.0490375	1230	0.639435	-0.227709	0.135684	Wilcoxon rank sum test with continuity correction	two.sided	0.879039	Non-significant
TNFSF13	OID20733	O75888	Inflammation	-0.0346383	1230	0.639435	-0.184422	0.0984172	Wilcoxon rank sum test with continuity correction	two.sided	0.879039	Non-significant
LYVE1	OID30728	Q9Y5Y7	Inflammation_II	0.0149219	1370.5	0.641828	-0.0548462	0.0977232	Wilcoxon rank sum test with continuity correction	two.sided	0.879039	Non-significant
AGER	OID20756	Q15109	Inflammation	-0.0416249	1231	0.644226	-0.208989	0.128532	Wilcoxon rank sum test with continuity correction	two.sided	0.879039	Non-significant
CCL7	OID20523	P80098	Inflammation	0.0476052	1370	0.644226	-0.16602	0.277121	Wilcoxon rank sum test with continuity correction	two.sided	0.879039	Non-significant
CFB	OID30755	P00751	Inflammation_II	-0.0349096	1231	0.644227	-0.174464	0.106917	Wilcoxon rank sum test with continuity correction	two.sided	0.879039	Non-significant
RNASE4	OID30705	P34096	Inflammation_II	0.0288536	1370	0.644227	-0.0883089	0.133246	Wilcoxon rank sum test with continuity correction	two.sided	0.879039	Non-significant
WFIKKN2	OID20785	Q8TEU8	Inflammation	0.0417087	1370	0.644227	-0.129926	0.208939	Wilcoxon rank sum test with continuity correction	two.sided	0.879039	Non-significant
INSR	OID30566	P06213	Inflammation_II	-0.0189936	1231.5	0.646627	-0.0844477	0.0540118	Wilcoxon rank sum test with continuity correction	two.sided	0.88066	Non-significant
APOE	OID30727	P02649	Inflammation_II	0.0395663	1369	0.649034	-0.152489	0.24453	Wilcoxon rank sum test with continuity correction	two.sided	0.88066	Non-significant
SPINK4	OID20509	O60575	Inflammation	-0.0639316	1232	0.649034	-0.36385	0.244916	Wilcoxon rank sum test with continuity correction	two.sided	0.88066	Non-significant
SCGB3A1	OID30577	Q96QR1	Inflammation_II	-0.0252353	1233	0.653855	-0.127817	0.0765212	Wilcoxon rank sum test with continuity correction	two.sided	0.883908	Non-significant
LRIG3	OID30450	Q6UXM1	Inflammation_II	-0.01947	1233.5	0.656272	-0.109843	0.0731665	Wilcoxon rank sum test with continuity correction	two.sided	0.883908	Non-significant
ORM1	OID30768	P02763	Inflammation_II	-0.0187475	1233.5	0.656272	-0.109876	0.0813249	Wilcoxon rank sum test with continuity correction	two.sided	0.883908	Non-significant
TGOLN2	OID30691	O43493	Inflammation_II	-0.0276725	1234	0.658692	-0.136607	0.0881157	Wilcoxon rank sum test with continuity correction	two.sided	0.883908	Non-significant
NCF2	OID20567	P19878	Inflammation	0.148871	1367	0.658693	-0.498202	0.835217	Wilcoxon rank sum test with continuity correction	two.sided	0.883908	Non-significant
SFRP4	OID30648	Q6FHJ7	Inflammation_II	-0.0379327	1234	0.658693	-0.190609	0.11455	Wilcoxon rank sum test with continuity correction	two.sided	0.883908	Non-significant
ERBB3	OID20705	P21860	Inflammation	0.0179623	1366	0.663543	-0.0590905	0.0978484	Wilcoxon rank sum test with continuity correction	two.sided	0.885533	Non-significant
IFNGR1	OID20678	P15260	Inflammation	-0.0182933	1235	0.663544	-0.0903511	0.0549349	Wilcoxon rank sum test with continuity correction	two.sided	0.885533	Non-significant
WNT9A	OID20460	O14904	Inflammation	0.0363311	1366	0.663544	-0.115199	0.192615	Wilcoxon rank sum test with continuity correction	two.sided	0.885533	Non-significant
SDK2	OID30662	Q58EX2	Inflammation_II	0.0357133	1365.5	0.665973	-0.126701	0.186027	Wilcoxon rank sum test with continuity correction	two.sided	0.885894	Non-significant
MCEMP1	OID30501	Q8IX19	Inflammation_II	0.117463	1365	0.668409	-0.401718	0.646618	Wilcoxon rank sum test with continuity correction	two.sided	0.885894	Non-significant
B4GALT1	OID20780	P15291	Inflammation	-0.0169143	1237	0.673286	-0.099709	0.0727191	Wilcoxon rank sum test with continuity correction	two.sided	0.885894	Non-significant
CST1	OID30581	P01037	Inflammation_II	-0.101642	1237	0.673287	-0.524038	0.350067	Wilcoxon rank sum test with continuity correction	two.sided	0.885894	Non-significant
CCL23	OID20693	P55773	Inflammation	-0.0333442	1237	0.673287	-0.201605	0.1161	Wilcoxon rank sum test with continuity correction	two.sided	0.885894	Non-significant
MBL2	OID30759	P11226	Inflammation_II	0.101226	1364	0.673287	-0.337134	0.54891	Wilcoxon rank sum test with continuity correction	two.sided	0.885894	Non-significant
PTPN6	OID20717	P29350	Inflammation	-0.0187392	1237	0.673287	-0.105691	0.0681386	Wilcoxon rank sum test with continuity correction	two.sided	0.885894	Non-significant
QSOX1	OID30729	O00391	Inflammation_II	0.0252355	1363.5	0.675731	-0.0818366	0.127824	Wilcoxon rank sum test with continuity correction	two.sided	0.885894	Non-significant
IL17D	OID20481	Q8TAD2	Inflammation	-0.0285251	1238.5	0.680631	-0.176818	0.111608	Wilcoxon rank sum test with continuity correction	two.sided	0.885894	Non-significant
MYOM3	OID30633	Q5VTT5	Inflammation_II	-0.0819633	1238.5	0.680631	-0.527831	0.353049	Wilcoxon rank sum test with continuity correction	two.sided	0.885894	Non-significant
PENK	OID30666	P01210	Inflammation_II	-0.0224592	1239	0.683086	-0.16631	0.112023	Wilcoxon rank sum test with continuity correction	two.sided	0.885894	Non-significant
FASLG	OID20665	P48023	Inflammation	-0.0387548	1239	0.683086	-0.179629	0.126242	Wilcoxon rank sum test with continuity correction	two.sided	0.885894	Non-significant
PREB	OID20439	Q9HCU5	Inflammation	-0.0244491	1239	0.683086	-0.139149	0.0963394	Wilcoxon rank sum test with continuity correction	two.sided	0.885894	Non-significant
ECM1	OID30736	Q16610	Inflammation_II	0.0217621	1361	0.688006	-0.109351	0.151738	Wilcoxon rank sum test with continuity correction	two.sided	0.885894	Non-significant
HGF	OID20656	P14210	Inflammation	0.0356587	1361	0.688006	-0.164443	0.214151	Wilcoxon rank sum test with continuity correction	two.sided	0.885894	Non-significant
CD160	OID20647	O95971	Inflammation	-0.0352208	1241	0.692939	-0.21256	0.152313	Wilcoxon rank sum test with continuity correction	two.sided	0.885894	Non-significant
CD7	OID30543	P09564	Inflammation_II	-0.0284748	1241	0.692939	-0.181071	0.118776	Wilcoxon rank sum test with continuity correction	two.sided	0.885894	Non-significant
EPCAM	OID20743	P16422	Inflammation	0.0841375	1360	0.692939	-0.336223	0.470177	Wilcoxon rank sum test with continuity correction	two.sided	0.885894	Non-significant
FSTL3	OID20782	O95633	Inflammation	0.0323563	1360	0.692939	-0.136491	0.204135	Wilcoxon rank sum test with continuity correction	two.sided	0.885894	Non-significant
HMCN2	OID30592	Q8NDA2	Inflammation_II	0.0356489	1360	0.692939	-0.174086	0.258517	Wilcoxon rank sum test with continuity correction	two.sided	0.885894	Non-significant
IL17A	OID20469	Q16552	Inflammation	0.0715368	1360	0.692939	-0.292733	0.408732	Wilcoxon rank sum test with continuity correction	two.sided	0.885894	Non-significant
SIRPB1	OID20739	O00241	Inflammation	0.0415266	1360	0.692939	-0.155222	0.224507	Wilcoxon rank sum test with continuity correction	two.sided	0.885894	Non-significant
SPRY2	OID20475	O43597	Inflammation	0.0689543	1360	0.692939	-0.305426	0.495258	Wilcoxon rank sum test with continuity correction	two.sided	0.885894	Non-significant
SUMF1	OID30486	Q8NBK3	Inflammation_II	0.04048	1360	0.692939	-0.171844	0.27345	Wilcoxon rank sum test with continuity correction	two.sided	0.885894	Non-significant
CCL4	OID20695	P13236	Inflammation	0.0576022	1359	0.697885	-0.231527	0.357966	Wilcoxon rank sum test with continuity correction	two.sided	0.887675	Non-significant
CD58	OID20716	P19256	Inflammation	-0.014246	1242.5	0.700362	-0.0907399	0.061434	Wilcoxon rank sum test with continuity correction	two.sided	0.887675	Non-significant
PON1	OID30704	P27169	Inflammation_II	0.0178979	1358.5	0.700362	-0.0612394	0.0942346	Wilcoxon rank sum test with continuity correction	two.sided	0.887675	Non-significant
PLAUR	OID20764	Q03405	Inflammation	-0.0301982	1243	0.702843	-0.159445	0.106158	Wilcoxon rank sum test with continuity correction	two.sided	0.887675	Non-significant
SERPINC1	OID30789	P01008	Inflammation_II	0.0137599	1358	0.702843	-0.0544304	0.0775374	Wilcoxon rank sum test with continuity correction	two.sided	0.887675	Non-significant
F13B	OID30781	P05160	Inflammation_II	0.0231359	1358	0.702844	-0.093337	0.150405	Wilcoxon rank sum test with continuity correction	two.sided	0.887675	Non-significant
IDO1	OID30563	P14902	Inflammation_II	0.0524365	1358	0.702844	-0.212762	0.32054	Wilcoxon rank sum test with continuity correction	two.sided	0.887675	Non-significant
BTN3A2	OID20540	P78410	Inflammation	0.0358569	1357	0.707814	-0.140408	0.187975	Wilcoxon rank sum test with continuity correction	two.sided	0.892408	Non-significant
BMP10	OID30575	O95393	Inflammation_II	-0.0239364	1244.5	0.710303	-0.132911	0.0890211	Wilcoxon rank sum test with continuity correction	two.sided	0.894002	Non-significant
SHH	OID30516	Q15465	Inflammation_II	-0.0308647	1245	0.712799	-0.166309	0.103764	Wilcoxon rank sum test with continuity correction	two.sided	0.894061	Non-significant
TPT1	OID20476	P13693	Inflammation	0.0277476	1356	0.712799	-0.171711	0.235563	Wilcoxon rank sum test with continuity correction	two.sided	0.894061	Non-significant
HS6ST2	OID30481	Q96MM7	Inflammation_II	-0.0300964	1246	0.717796	-0.180546	0.123126	Wilcoxon rank sum test with continuity correction	two.sided	0.898784	Non-significant
CDSN	OID20667	Q15517	Inflammation	-0.0346302	1246.5	0.720298	-0.191303	0.122122	Wilcoxon rank sum test with continuity correction	two.sided	0.898888	Non-significant
AFAP1	OID30569	Q8N556	Inflammation_II	-0.0965475	1247	0.722804	-0.712821	0.353552	Wilcoxon rank sum test with continuity correction	two.sided	0.898888	Non-significant
MERTK	OID20657	Q12866	Inflammation	-0.0224629	1247	0.722804	-0.134443	0.0882422	Wilcoxon rank sum test with continuity correction	two.sided	0.898888	Non-significant
PTX3	OID20570	P26022	Inflammation	-0.0305488	1247	0.722804	-0.251259	0.146222	Wilcoxon rank sum test with continuity correction	two.sided	0.898888	Non-significant
CFD	OID30738	P00746	Inflammation_II	0.0168693	1353	0.727825	-0.0716015	0.10592	Wilcoxon rank sum test with continuity correction	two.sided	0.902058	Non-significant
OSCAR	OID20776	Q8IYS5	Inflammation	-0.0238328	1248	0.727825	-0.1667	0.102008	Wilcoxon rank sum test with continuity correction	two.sided	0.902058	Non-significant
ESR1	OID30434	P03372	Inflammation_II	0.0378408	1352	0.732857	-0.215619	0.309644	Wilcoxon rank sum test with continuity correction	two.sided	0.903691	Non-significant
IL10RA	OID20420	Q13651	Inflammation	0.0256915	1352	0.732857	-0.113609	0.166439	Wilcoxon rank sum test with continuity correction	two.sided	0.903691	Non-significant
TNF	OID20473	P01375	Inflammation	0.0245581	1352	0.732857	-0.135926	0.173818	Wilcoxon rank sum test with continuity correction	two.sided	0.903691	Non-significant
AMBN	OID20437	Q9NP70	Inflammation	-0.0128767	1250	0.7379	-0.095422	0.0586322	Wilcoxon rank sum test with continuity correction	two.sided	0.906847	Non-significant
APOL1	OID30708	O14791	Inflammation_II	0.0262375	1351	0.7379	-0.124606	0.173857	Wilcoxon rank sum test with continuity correction	two.sided	0.906847	Non-significant
TFF2	OID20787	Q03403	Inflammation	0.0403675	1350.5	0.740425	-0.190345	0.242415	Wilcoxon rank sum test with continuity correction	two.sided	0.908421	Non-significant
CD22	OID20637	P20273	Inflammation	0.0339149	1350	0.742954	-0.137409	0.227274	Wilcoxon rank sum test with continuity correction	two.sided	0.908471	Non-significant
CXCL9	OID20675	Q07325	Inflammation	-0.0436354	1251	0.742955	-0.302749	0.227347	Wilcoxon rank sum test with continuity correction	two.sided	0.908471	Non-significant
VEGFD	OID20662	O43915	Inflammation	-0.0281868	1252	0.74802	-0.175248	0.105717	Wilcoxon rank sum test with continuity correction	two.sided	0.913134	Non-significant
MENT	OID30595	Q9BUN1	Inflammation_II	-0.0139402	1253	0.753096	-0.102762	0.068129	Wilcoxon rank sum test with continuity correction	two.sided	0.913225	Non-significant
CRHBP	OID20747	P24387	Inflammation	-0.0148511	1253	0.753097	-0.134788	0.0969416	Wilcoxon rank sum test with continuity correction	two.sided	0.913225	Non-significant
PAPPA	OID20421	Q13219	Inflammation	0.0820275	1348	0.753097	-0.309457	0.479847	Wilcoxon rank sum test with continuity correction	two.sided	0.913225	Non-significant
AMY1A_AMY1B_AMY1C	OID30707	P0DUB6_P0DTE7_P0DTE8	Inflammation_II	-0.0282368	1253	0.753098	-0.205116	0.150719	Wilcoxon rank sum test with continuity correction	two.sided	0.913225	Non-significant
CTSC	OID20679	P53634	Inflammation	0.0273147	1347	0.758185	-0.166045	0.205417	Wilcoxon rank sum test with continuity correction	two.sided	0.91356	Non-significant
IL24	OID20440	Q13007	Inflammation	-0.0255711	1254	0.758185	-0.180804	0.12202	Wilcoxon rank sum test with continuity correction	two.sided	0.91356	Non-significant
SIGLEC1	OID20690	Q9BZZ2	Inflammation	0.0268499	1347	0.758185	-0.128902	0.166612	Wilcoxon rank sum test with continuity correction	two.sided	0.91356	Non-significant
F2	OID30723	P00734	Inflammation_II	0.0107491	1346	0.763282	-0.0571403	0.0795514	Wilcoxon rank sum test with continuity correction	two.sided	0.91356	Non-significant
CLEC4D	OID20609	Q8WXI8	Inflammation	0.0355878	1345.5	0.765836	-0.19261	0.343916	Wilcoxon rank sum test with continuity correction	two.sided	0.91356	Non-significant
FOLH1	OID30430	Q04609	Inflammation_II	-0.0314414	1255.5	0.765836	-0.23672	0.189035	Wilcoxon rank sum test with continuity correction	two.sided	0.91356	Non-significant
GAL	OID20727	P22466	Inflammation	-0.025743	1256	0.768392	-0.304733	0.231445	Wilcoxon rank sum test with continuity correction	two.sided	0.91356	Non-significant
GC	OID30780	P02774	Inflammation_II	-0.015361	1256	0.768392	-0.144233	0.100019	Wilcoxon rank sum test with continuity correction	two.sided	0.91356	Non-significant
IL10RB	OID20696	Q08334	Inflammation	0.0166948	1345	0.768392	-0.100333	0.110835	Wilcoxon rank sum test with continuity correction	two.sided	0.91356	Non-significant
JCHAIN	OID20494	P01591	Inflammation	-0.0327553	1256	0.768392	-0.208932	0.145445	Wilcoxon rank sum test with continuity correction	two.sided	0.91356	Non-significant
SMPDL3A	OID20676	Q92484	Inflammation	0.0311348	1345	0.768392	-0.175402	0.237101	Wilcoxon rank sum test with continuity correction	two.sided	0.91356	Non-significant
TYRP1	OID30517	P17643	Inflammation_II	0.0333242	1345	0.768392	-0.202927	0.258799	Wilcoxon rank sum test with continuity correction	two.sided	0.91356	Non-significant
CXCL10	OID20697	P02778	Inflammation	-0.0306676	1256.5	0.770949	-0.238439	0.176304	Wilcoxon rank sum test with continuity correction	two.sided	0.91511	Non-significant
IL13	OID20430	P35225	Inflammation	0.0167827	1344	0.77351	-0.122768	0.17292	Wilcoxon rank sum test with continuity correction	two.sided	0.91666	Non-significant
C5	OID30744	P01031	Inflammation_II	-0.00831925	1258	0.778637	-0.0860248	0.060336	Wilcoxon rank sum test with continuity correction	two.sided	0.918265	Non-significant
CEP164	OID20441	Q9UPV0	Inflammation	0.0286439	1343	0.778639	-0.199238	0.291606	Wilcoxon rank sum test with continuity correction	two.sided	0.918265	Non-significant
LTA	OID20586	P01374	Inflammation	-0.0129843	1258	0.778639	-0.122309	0.107435	Wilcoxon rank sum test with continuity correction	two.sided	0.918265	Non-significant
LRRN1	OID20438	Q6UXK5	Inflammation	-0.0207233	1259.5	0.786348	-0.193466	0.146435	Wilcoxon rank sum test with continuity correction	two.sided	0.924643	Non-significant
PGF	OID20673	P49763	Inflammation	-0.0128196	1260	0.788924	-0.113656	0.0760061	Wilcoxon rank sum test with continuity correction	two.sided	0.924643	Non-significant
CRIM1	OID20701	Q9NZV1	Inflammation	0.00804176	1340.5	0.7915	-0.0685152	0.0856255	Wilcoxon rank sum test with continuity correction	two.sided	0.924643	Non-significant
CHRDL1	OID20771	Q9BU40	Inflammation	-0.0129145	1260.5	0.7915	-0.131818	0.0925221	Wilcoxon rank sum test with continuity correction	two.sided	0.924643	Non-significant
CSF1R	OID30681	P07333	Inflammation_II	0.0219018	1340.5	0.7915	-0.154005	0.200671	Wilcoxon rank sum test with continuity correction	two.sided	0.924643	Non-significant
FGF12	OID30454	P61328	Inflammation_II	-0.0182381	1261	0.79408	-0.124722	0.101165	Wilcoxon rank sum test with continuity correction	two.sided	0.924643	Non-significant
LSP1	OID20530	P33241	Inflammation	-0.0464661	1261	0.79408	-0.371301	0.347706	Wilcoxon rank sum test with continuity correction	two.sided	0.924643	Non-significant
TNFSF12	OID20624	O43508	Inflammation	0.0204306	1339	0.799245	-0.124162	0.167709	Wilcoxon rank sum test with continuity correction	two.sided	0.924643	Non-significant
CFI	OID30772	P05156	Inflammation_II	0.0154633	1339	0.799246	-0.0962305	0.1189	Wilcoxon rank sum test with continuity correction	two.sided	0.924643	Non-significant
PSPN	OID20511	O60542	Inflammation	-0.0597385	1262	0.799246	-0.62261	0.477824	Wilcoxon rank sum test with continuity correction	two.sided	0.924643	Non-significant
SERPINA7	OID30724	P05543	Inflammation_II	0.0180315	1339	0.799246	-0.0987803	0.130262	Wilcoxon rank sum test with continuity correction	two.sided	0.924643	Non-significant
SPINK2	OID30627	P20155	Inflammation_II	0.0206764	1339	0.799246	-0.141983	0.1851	Wilcoxon rank sum test with continuity correction	two.sided	0.924643	Non-significant
ANXA11	OID20583	P50995	Inflammation	0.0138963	1338	0.804421	-0.0855104	0.11037	Wilcoxon rank sum test with continuity correction	two.sided	0.927689	Non-significant
PDZK1	OID30550	Q5T2W1	Inflammation_II	0.0292678	1338	0.804421	-0.207106	0.267552	Wilcoxon rank sum test with continuity correction	two.sided	0.927689	Non-significant
FGF6	OID30443	P10767	Inflammation_II	0.019309	1337.5	0.80701	-0.122415	0.169022	Wilcoxon rank sum test with continuity correction	two.sided	0.929208	Non-significant
CSF3R	OID30527	Q99062	Inflammation_II	0.023169	1336	0.814795	-0.116991	0.180335	Wilcoxon rank sum test with continuity correction	two.sided	0.935221	Non-significant
VNN1	OID30711	O95497	Inflammation_II	0.0435751	1336	0.814795	-0.34395	0.420848	Wilcoxon rank sum test with continuity correction	two.sided	0.935221	Non-significant
MLN	OID20541	P12872	Inflammation	0.0544305	1335	0.819994	-0.349907	0.51045	Wilcoxon rank sum test with continuity correction	two.sided	0.93677	Non-significant
CCL22	OID20765	O00626	Inflammation	0.0176642	1335	0.819995	-0.176431	0.186246	Wilcoxon rank sum test with continuity correction	two.sided	0.93677	Non-significant
FCAR	OID20564	P24071	Inflammation	0.0280507	1335	0.819995	-0.209135	0.242366	Wilcoxon rank sum test with continuity correction	two.sided	0.93677	Non-significant
IDS	OID20619	P22304	Inflammation	0.00248462	1334.5	0.822596	-0.0212151	0.0277475	Wilcoxon rank sum test with continuity correction	two.sided	0.936854	Non-significant
CGB3_CGB5_CGB8	OID30671	P0DN86	Inflammation_II	0.0238198	1334	0.825201	-0.157325	0.217442	Wilcoxon rank sum test with continuity correction	two.sided	0.936854	Non-significant
FCRL3	OID20443	Q96P31	Inflammation	0.0203199	1334	0.825202	-0.163732	0.182214	Wilcoxon rank sum test with continuity correction	two.sided	0.936854	Non-significant
HLA-E	OID20532	P13747	Inflammation	0.0103486	1334	0.825202	-0.0750002	0.099403	Wilcoxon rank sum test with continuity correction	two.sided	0.936854	Non-significant
DDX4	OID30431	Q9NQI0	Inflammation_II	-0.0313745	1268	0.830417	-0.278137	0.235526	Wilcoxon rank sum test with continuity correction	two.sided	0.939852	Non-significant
SPON1	OID20759	Q9HCB6	Inflammation	0.0129667	1333	0.830417	-0.107769	0.134152	Wilcoxon rank sum test with continuity correction	two.sided	0.939852	Non-significant
TPP1	OID20750	O14773	Inflammation	0.0198665	1332.5	0.833027	-0.167464	0.201281	Wilcoxon rank sum test with continuity correction	two.sided	0.941346	Non-significant
CCL28	OID20569	Q9NRJ3	Inflammation	-0.0293492	1269	0.835639	-0.346845	0.302629	Wilcoxon rank sum test with continuity correction	two.sided	0.941384	Non-significant
MEGF10	OID20746	Q96KG7	Inflammation	-0.0203295	1269	0.83564	-0.187811	0.129624	Wilcoxon rank sum test with continuity correction	two.sided	0.941384	Non-significant
ITIH1	OID30722	P19827	Inflammation_II	-0.00624422	1270	0.84087	-0.0922089	0.067636	Wilcoxon rank sum test with continuity correction	two.sided	0.943365	Non-significant
HIF1A	OID30425	Q16665	Inflammation_II	0.025265	1330.5	0.843487	-0.165945	0.214337	Wilcoxon rank sum test with continuity correction	two.sided	0.943365	Non-significant
TNFRSF17	OID30589	Q02223	Inflammation_II	0.00947849	1330	0.846107	-0.115414	0.169103	Wilcoxon rank sum test with continuity correction	two.sided	0.943365	Non-significant
AHSG	OID30706	P02765	Inflammation_II	0.00889137	1329	0.85135	-0.0920079	0.107044	Wilcoxon rank sum test with continuity correction	two.sided	0.943365	Non-significant
PGLYRP2	OID30742	Q96PD5	Inflammation_II	-0.0149255	1272	0.85135	-0.157716	0.131228	Wilcoxon rank sum test with continuity correction	two.sided	0.943365	Non-significant
TNFRSF11B	OID20735	O00300	Inflammation	-0.0111004	1272	0.85135	-0.146108	0.127031	Wilcoxon rank sum test with continuity correction	two.sided	0.943365	Non-significant
ACHE	OID30585	P22303	Inflammation_II	-0.0152954	1272.5	0.853974	-0.144548	0.128204	Wilcoxon rank sum test with continuity correction	two.sided	0.943365	Non-significant
CCL26	OID20546	Q9Y258	Inflammation	-0.0262696	1273	0.8566	-0.246607	0.182138	Wilcoxon rank sum test with continuity correction	two.sided	0.943365	Non-significant
DEFB103A_DEFB103B	OID30534	P81534	Inflammation_II	-0.0141375	1273	0.8566	-0.254922	0.217042	Wilcoxon rank sum test with continuity correction	two.sided	0.943365	Non-significant
ADGRE2	OID20755	Q9UHX3	Inflammation	0.0103096	1328	0.856601	-0.124286	0.134564	Wilcoxon rank sum test with continuity correction	two.sided	0.943365	Non-significant
DAND5	OID30420	Q8N907	Inflammation_II	-0.0176285	1273	0.856601	-0.237347	0.204305	Wilcoxon rank sum test with continuity correction	two.sided	0.943365	Non-significant
EDNRB	OID30421	P24530	Inflammation_II	-0.0114793	1273	0.856601	-0.12612	0.11091	Wilcoxon rank sum test with continuity correction	two.sided	0.943365	Non-significant
HCLS1	OID20648	P14317	Inflammation	0.023421	1328	0.856601	-0.184	0.251839	Wilcoxon rank sum test with continuity correction	two.sided	0.943365	Non-significant
IL2RB	OID20450	P14784	Inflammation	-0.0120841	1273	0.856601	-0.119811	0.0979014	Wilcoxon rank sum test with continuity correction	two.sided	0.943365	Non-significant
BTD	OID30754	P43251	Inflammation_II	-0.00586579	1273.5	0.859228	-0.0968255	0.0858316	Wilcoxon rank sum test with continuity correction	two.sided	0.943365	Non-significant
COL5A1	OID30587	P20908	Inflammation_II	0.0219584	1326.5	0.864487	-0.15532	0.210948	Wilcoxon rank sum test with continuity correction	two.sided	0.943365	Non-significant
PLG	OID30785	P00747	Inflammation_II	0.00757505	1326.5	0.864487	-0.0871597	0.114401	Wilcoxon rank sum test with continuity correction	two.sided	0.943365	Non-significant
AGRN	OID20786	O00468	Inflammation	-0.00721733	1274.5	0.864488	-0.118409	0.10092	Wilcoxon rank sum test with continuity correction	two.sided	0.943365	Non-significant
FGF20	OID30459	Q9NP95	Inflammation_II	0.0132028	1326	0.86712	-0.125627	0.134711	Wilcoxon rank sum test with continuity correction	two.sided	0.943365	Non-significant
ADAM12	OID30491	O43184	Inflammation_II	0.0112924	1326	0.86712	-0.152714	0.178822	Wilcoxon rank sum test with continuity correction	two.sided	0.943365	Non-significant
IL32	OID20605	P24001	Inflammation	0.0161363	1326	0.86712	-0.158527	0.192599	Wilcoxon rank sum test with continuity correction	two.sided	0.943365	Non-significant
LAT	OID20640	O43561	Inflammation	-0.0134365	1275	0.86712	-0.172209	0.158652	Wilcoxon rank sum test with continuity correction	two.sided	0.943365	Non-significant
NPHS1	OID30540	O60500	Inflammation_II	-0.0157126	1275	0.86712	-0.166349	0.149739	Wilcoxon rank sum test with continuity correction	two.sided	0.943365	Non-significant
KLK7	OID30652	P49862	Inflammation_II	-0.0160974	1277	0.877663	-0.22472	0.163406	Wilcoxon rank sum test with continuity correction	two.sided	0.953414	Non-significant
CXCL14	OID20458	O95715	Inflammation	0.0130163	1323.5	0.880302	-0.217556	0.23774	Wilcoxon rank sum test with continuity correction	two.sided	0.95486	Non-significant
TNFRSF13C	OID20480	Q96RJ3	Inflammation	0.013267	1323	0.882943	-0.164144	0.187233	Wilcoxon rank sum test with continuity correction	two.sided	0.956303	Non-significant
CCL25	OID20674	O15444	Inflammation	-0.0135353	1279	0.888228	-0.28011	0.229245	Wilcoxon rank sum test with continuity correction	two.sided	0.957809	Non-significant
MMP10	OID20687	P09238	Inflammation	0.0242652	1322	0.888228	-0.171428	0.254639	Wilcoxon rank sum test with continuity correction	two.sided	0.957809	Non-significant
PLCB1	OID30484	Q9NQ66	Inflammation_II	0.00756922	1321.5	0.890872	-0.101211	0.107671	Wilcoxon rank sum test with continuity correction	two.sided	0.957809	Non-significant
AFM	OID30741	P43652	Inflammation_II	-0.00755932	1280	0.893517	-0.100405	0.0921586	Wilcoxon rank sum test with continuity correction	two.sided	0.957809	Non-significant
IL20	OID20453	Q9NYY1	Inflammation	0.00824838	1321	0.893518	-0.0872222	0.109344	Wilcoxon rank sum test with continuity correction	two.sided	0.957809	Non-significant
SCGB3A2	OID20723	Q96PL1	Inflammation	-0.0296622	1280	0.893518	-0.383467	0.291817	Wilcoxon rank sum test with continuity correction	two.sided	0.957809	Non-significant
TANK	OID20474	Q92844	Inflammation	-0.0226579	1280	0.893518	-0.359005	0.291509	Wilcoxon rank sum test with continuity correction	two.sided	0.957809	Non-significant
C7	OID30766	P10643	Inflammation_II	-0.00870866	1280.5	0.896164	-0.138547	0.131345	Wilcoxon rank sum test with continuity correction	two.sided	0.957859	Non-significant
C3	OID30776	P01024	Inflammation_II	-0.00967752	1281	0.898812	-0.139756	0.114058	Wilcoxon rank sum test with continuity correction	two.sided	0.957859	Non-significant
DIPK2B	OID30582	Q9H7Y0	Inflammation_II	0.00513414	1320	0.898813	-0.0896185	0.0889592	Wilcoxon rank sum test with continuity correction	two.sided	0.957859	Non-significant
TNFSF9	OID30435	P41273	Inflammation_II	-0.0115609	1281	0.898813	-0.22792	0.191836	Wilcoxon rank sum test with continuity correction	two.sided	0.957859	Non-significant
HEG1	OID30579	Q9ULI3	Inflammation_II	-0.00633832	1281.5	0.901461	-0.125655	0.1098	Wilcoxon rank sum test with continuity correction	two.sided	0.959281	Non-significant
EPO	OID20522	P01588	Inflammation	-0.0149807	1283	0.909415	-0.258873	0.243207	Wilcoxon rank sum test with continuity correction	two.sided	0.963531	Non-significant
LGALS9	OID20781	O00182	Inflammation	0.0104657	1318	0.909415	-0.143122	0.173413	Wilcoxon rank sum test with continuity correction	two.sided	0.963531	Non-significant
SERPINA6	OID30743	P08185	Inflammation_II	-0.00553071	1283	0.909415	-0.125802	0.113888	Wilcoxon rank sum test with continuity correction	two.sided	0.963531	Non-significant
GLI2	OID30429	P10070	Inflammation_II	0.00277673	1317.5	0.912068	-0.0918329	0.0898042	Wilcoxon rank sum test with continuity correction	two.sided	0.963561	Non-significant
HRG	OID30770	P04196	Inflammation_II	0.00666563	1317	0.914723	-0.109457	0.124668	Wilcoxon rank sum test with continuity correction	two.sided	0.963561	Non-significant
GALNT3	OID20471	Q14435	Inflammation	0.00983881	1317	0.914723	-0.199782	0.21575	Wilcoxon rank sum test with continuity correction	two.sided	0.963561	Non-significant
PADI2	OID20467	Q9Y2J8	Inflammation	-0.0151144	1284	0.914723	-0.310356	0.277382	Wilcoxon rank sum test with continuity correction	two.sided	0.963561	Non-significant
APOC1	OID30749	P02654	Inflammation_II	-0.009159	1284.5	0.917378	-0.141743	0.123315	Wilcoxon rank sum test with continuity correction	two.sided	0.963577	Non-significant
IFNLR1	OID20506	Q8IU57	Inflammation	0.00782778	1316.5	0.917378	-0.149724	0.166927	Wilcoxon rank sum test with continuity correction	two.sided	0.963577	Non-significant
BTN2A1	OID20713	Q7KYR7	Inflammation	-0.0041547	1285.5	0.922691	-0.113815	0.0942437	Wilcoxon rank sum test with continuity correction	two.sided	0.966388	Non-significant
FCN1	OID30690	O00602	Inflammation_II	-0.0129121	1286	0.925349	-0.232737	0.192137	Wilcoxon rank sum test with continuity correction	two.sided	0.966388	Non-significant
PRR4	OID30607	Q16378	Inflammation_II	-0.00868197	1286	0.925349	-0.283959	0.260601	Wilcoxon rank sum test with continuity correction	two.sided	0.966388	Non-significant
PRSS8	OID20763	Q16651	Inflammation	0.00724707	1315	0.925349	-0.133311	0.170974	Wilcoxon rank sum test with continuity correction	two.sided	0.966388	Non-significant
SERPINA3	OID30786	P01011	Inflammation_II	-0.00397196	1286.5	0.928008	-0.0776433	0.0689746	Wilcoxon rank sum test with continuity correction	two.sided	0.966411	Non-significant
CELSR2	OID30593	Q9HCU4	Inflammation_II	-0.00599267	1287	0.930667	-0.0972534	0.104939	Wilcoxon rank sum test with continuity correction	two.sided	0.966411	Non-significant
ESM1	OID20758	Q9NQ30	Inflammation	-0.00756313	1287	0.930667	-0.159744	0.150038	Wilcoxon rank sum test with continuity correction	two.sided	0.966411	Non-significant
IL1A	OID20488	P01583	Inflammation	-0.00522568	1287	0.930667	-0.0971546	0.0862458	Wilcoxon rank sum test with continuity correction	two.sided	0.966411	Non-significant
IL11	OID20455	P20809	Inflammation	0.00842232	1313.5	0.933327	-0.225518	0.245724	Wilcoxon rank sum test with continuity correction	two.sided	0.966438	Non-significant
CSF2RB	OID30553	P32927	Inflammation_II	-0.0112164	1288	0.935989	-0.26214	0.226042	Wilcoxon rank sum test with continuity correction	two.sided	0.966438	Non-significant
FABP1	OID20778	P07148	Inflammation	0.0129124	1313	0.935989	-0.313564	0.347304	Wilcoxon rank sum test with continuity correction	two.sided	0.966438	Non-significant
IL5RA	OID20601	Q01344	Inflammation	-0.00824894	1288	0.935989	-0.256129	0.231256	Wilcoxon rank sum test with continuity correction	two.sided	0.966438	Non-significant
LTO1	OID20434	Q8WV07	Inflammation	-0.00681981	1289	0.941313	-0.21202	0.21385	Wilcoxon rank sum test with continuity correction	two.sided	0.970563	Non-significant
CD5L	OID30775	O43866	Inflammation_II	0.0066393	1311	0.94664	-0.160222	0.211911	Wilcoxon rank sum test with continuity correction	two.sided	0.974678	Non-significant
A1BG	OID30771	P04217	Inflammation_II	-0.0036321	1291	0.951969	-0.084497	0.0713508	Wilcoxon rank sum test with continuity correction	two.sided	0.977408	Non-significant
INHBB	OID30625	P09529	Inflammation_II	-0.0107834	1291	0.951969	-0.223777	0.196015	Wilcoxon rank sum test with continuity correction	two.sided	0.977408	Non-significant
SMOC2	OID20730	Q9H3U7	Inflammation	-0.00206839	1292	0.9573	-0.154744	0.143229	Wilcoxon rank sum test with continuity correction	two.sided	0.980125	Non-significant
IL12RB2	OID30422	Q99665	Inflammation_II	-0.00465496	1292	0.9573	-0.187127	0.171911	Wilcoxon rank sum test with continuity correction	two.sided	0.980125	Non-significant
C1QTNF9	OID30620	P0C862	Inflammation_II	-0.00481462	1292.5	0.959967	-0.162844	0.147004	Wilcoxon rank sum test with continuity correction	two.sided	0.981478	Non-significant
SELPLG	OID20560	Q14242	Inflammation	-0.00231885	1293	0.962634	-0.0657481	0.062808	Wilcoxon rank sum test with continuity correction	two.sided	0.982829	Non-significant
C1R	OID30753	P00736	Inflammation_II	0.00182961	1307	0.967969	-0.0762203	0.0774235	Wilcoxon rank sum test with continuity correction	two.sided	0.985519	Non-significant
NCLN	OID20448	Q969V3	Inflammation	-0.00275156	1294	0.967969	-0.0977028	0.0966256	Wilcoxon rank sum test with continuity correction	two.sided	0.985519	Non-significant
MRC1	OID30694	P22897	Inflammation_II	-0.00125585	1295	0.973305	-0.175418	0.133124	Wilcoxon rank sum test with continuity correction	two.sided	0.989572	Non-significant
FGFR4	OID30646	P22455	Inflammation_II	-0.00161346	1296.5	0.981312	-0.2143	0.218802	Wilcoxon rank sum test with continuity correction	two.sided	0.994884	Non-significant
PALLD	OID30444	Q8WX93	Inflammation_II	-0.0026892	1297	0.983981	-0.149651	0.129343	Wilcoxon rank sum test with continuity correction	two.sided	0.994884	Non-significant
PINLYP	OID30651	A6NC86	Inflammation_II	-0.00233285	1297	0.983981	-0.254551	0.249423	Wilcoxon rank sum test with continuity correction	two.sided	0.994884	Non-significant
PZP	OID30730	P20742	Inflammation_II	0.00925186	1304	0.983981	-0.346331	0.368205	Wilcoxon rank sum test with continuity correction	two.sided	0.994884	Non-significant
CD300A	OID30576	Q9UGN4	Inflammation_II	0.000741848	1303	0.98932	-0.146332	0.135912	Wilcoxon rank sum test with continuity correction	two.sided	0.997519	Non-significant
ITIH4	OID30762	Q14624	Inflammation_II	0.00174926	1303	0.98932	-0.108636	0.110846	Wilcoxon rank sum test with continuity correction	two.sided	0.997519	Non-significant
PROK1	OID20543	P58294	Inflammation	-0.00195052	1298.5	0.99199	-0.408244	0.385039	Wilcoxon rank sum test with continuity correction	two.sided	0.998765	Non-significant
PIK3AP1	OID20587	Q6ZUJ8	Inflammation	-0.00268908	1299	0.99466	-0.395506	0.421339	Wilcoxon rank sum test with continuity correction	two.sided	0.998765	Non-significant
SIT1	OID20462	Q9Y3P8	Inflammation	-0.00316089	1299	0.99466	-0.247861	0.240903	Wilcoxon rank sum test with continuity correction	two.sided	0.998765	Non-significant
ALDH3A1	OID20512	P30838	Inflammation	-0.000611266	1300	1	-0.185132	0.20963	Wilcoxon rank sum test with continuity correction	two.sided	1	Non-significant
IL33	OID20428	O95760	Inflammation	0.000532852	1301	1	-0.141258	0.13462	Wilcoxon rank sum test with continuity correction	two.sided	1	Non-significant
NEDD4L	OID30521	Q96PU5	Inflammation_II	0.00121237	1301	1	-0.111507	0.109569	Wilcoxon rank sum test with continuity correction	two.sided	1	Non-significant
MYO6	OID30989	Q9UM54	Neurology_II	0.440074	1834	0.000360784	0.194354	0.661456	Wilcoxon rank sum test with continuity correction	two.sided	0.102287	Non-significant
AZI2	OID31056	Q9H6S1	Neurology_II	0.643842	1820	0.000513688	0.301247	0.990441	Wilcoxon rank sum test with continuity correction	two.sided	0.102287	Non-significant
MYOC	OID21121	Q99972	Neurology	-0.402655	793	0.000690805	-0.640105	-0.180484	Wilcoxon rank sum test with continuity correction	two.sided	0.102287	Non-significant
EIF4G3	OID31022	O43432	Neurology_II	0.774432	1802	0.000799273	0.346382	1.16514	Wilcoxon rank sum test with continuity correction	two.sided	0.102287	Non-significant
SCRIB	OID31046	Q14160	Neurology_II	0.556334	1797	0.000901521	0.23805	0.859832	Wilcoxon rank sum test with continuity correction	two.sided	0.102287	Non-significant
DNMBP	OID20956	Q6XZF7	Neurology	0.57313	1789	0.00109062	0.267278	0.935638	Wilcoxon rank sum test with continuity correction	two.sided	0.102287	Non-significant
SPTLC1	OID31086	O15269	Neurology_II	0.443417	1787	0.00114332	0.196488	0.718403	Wilcoxon rank sum test with continuity correction	two.sided	0.102287	Non-significant
TNIP1	OID31120	Q15025	Neurology_II	0.56995	1781	0.00131585	0.246323	0.902841	Wilcoxon rank sum test with continuity correction	two.sided	0.102287	Non-significant
ESYT2	OID31134	A0FGR8	Neurology_II	0.539831	1778	0.00141085	0.226437	0.890836	Wilcoxon rank sum test with continuity correction	two.sided	0.102287	Non-significant
SMTN	OID31154	P53814	Neurology_II	0.478749	1778	0.00141085	0.174371	0.827506	Wilcoxon rank sum test with continuity correction	two.sided	0.102287	Non-significant
NAPRT	OID31114	Q6XQN6	Neurology_II	0.157877	1762	0.00203321	0.0579364	0.277486	Wilcoxon rank sum test with continuity correction	two.sided	0.105087	Non-significant
BLOC1S3	OID31106	Q6QNY0	Neurology_II	0.517181	1759	0.00217481	0.197697	0.801645	Wilcoxon rank sum test with continuity correction	two.sided	0.105087	Non-significant
WASHC3	OID31123	Q9Y3C0	Neurology_II	0.585407	1758	0.00222398	0.217753	0.93164	Wilcoxon rank sum test with continuity correction	two.sided	0.105087	Non-significant
DLG4	OID31071	P78352	Neurology_II	0.603975	1750	0.00265559	0.222631	0.96634	Wilcoxon rank sum test with continuity correction	two.sided	0.105087	Non-significant
SUOX	OID31031	P51687	Neurology_II	0.413198	1750	0.00265559	0.140272	0.656211	Wilcoxon rank sum test with continuity correction	two.sided	0.105087	Non-significant
TAX1BP1	OID31075	Q86VP1	Neurology_II	0.56372	1749	0.00271461	0.192856	0.882243	Wilcoxon rank sum test with continuity correction	two.sided	0.105087	Non-significant
PTEN	OID20794	P60484	Neurology	0.316902	1747.5	0.00280532	0.111464	0.518807	Wilcoxon rank sum test with continuity correction	two.sided	0.105087	Non-significant
REEP4	OID31028	Q9H6H4	Neurology_II	0.519556	1747	0.00283627	0.176983	0.88561	Wilcoxon rank sum test with continuity correction	two.sided	0.105087	Non-significant
CAMSAP1	OID31070	Q5T5Y3	Neurology_II	0.584027	1746	0.00289895	0.205573	0.898834	Wilcoxon rank sum test with continuity correction	two.sided	0.105087	Non-significant
MICALL2	OID30889	Q8IY33	Neurology_II	0.571563	1746	0.00289895	0.193481	0.990825	Wilcoxon rank sum test with continuity correction	two.sided	0.105087	Non-significant
VAV3	OID30795	Q9UKW4	Neurology_II	0.59546	1739	0.00337432	0.228257	0.949605	Wilcoxon rank sum test with continuity correction	two.sided	0.116494	Non-significant
FARSA	OID30887	Q9Y285	Neurology_II	0.649936	1732	0.00391965	0.232587	1.07078	Wilcoxon rank sum test with continuity correction	two.sided	0.123554	Non-significant
TARBP2	OID20870	Q15633	Neurology	0.504664	1732	0.00391965	0.182267	0.841154	Wilcoxon rank sum test with continuity correction	two.sided	0.123554	Non-significant
SNAPIN	OID31019	O95295	Neurology_II	0.39381	1724	0.00464005	0.140559	0.674046	Wilcoxon rank sum test with continuity correction	two.sided	0.128729	Non-significant
BLVRB	OID21141	P30043	Neurology	0.208631	1723.5	0.00468871	0.0636424	0.3485	Wilcoxon rank sum test with continuity correction	two.sided	0.128729	Non-significant
HHEX	OID31107	Q03014	Neurology_II	0.476554	1723	0.00473807	0.143094	0.791453	Wilcoxon rank sum test with continuity correction	two.sided	0.128729	Non-significant
CAMLG	OID30952	P49069	Neurology_II	0.562676	1722	0.00483796	0.177457	0.900533	Wilcoxon rank sum test with continuity correction	two.sided	0.128729	Non-significant
BIN2	OID21067	Q9UBW5	Neurology	0.407775	1720	0.00504334	0.141275	0.768119	Wilcoxon rank sum test with continuity correction	two.sided	0.128729	Non-significant
PTPN1	OID20908	P18031	Neurology	0.395351	1719	0.00514915	0.120191	0.71271	Wilcoxon rank sum test with continuity correction	two.sided	0.128729	Non-significant
PLEKHO1	OID31088	Q53GL0	Neurology_II	0.461264	1716	0.00547833	0.144471	0.789034	Wilcoxon rank sum test with continuity correction	two.sided	0.129445	Non-significant
DNPEP	OID31118	Q9ULA0	Neurology_II	0.247068	1715.5	0.00553487	0.0806381	0.423225	Wilcoxon rank sum test with continuity correction	two.sided	0.129445	Non-significant
AK2	OID31142	P54819	Neurology_II	0.349248	1713.5	0.00576689	0.113786	0.594641	Wilcoxon rank sum test with continuity correction	two.sided	0.130656	Non-significant
NT5C1A	OID31102	Q9BXI3	Neurology_II	0.244795	1710	0.00619425	0.0719807	0.433145	Wilcoxon rank sum test with continuity correction	two.sided	0.136086	Non-significant
PLSCR3	OID31146	Q9NRY6	Neurology_II	0.380429	1705	0.00685404	0.107195	0.631724	Wilcoxon rank sum test with continuity correction	two.sided	0.140838	Non-significant
ISLR2	OID20889	Q6UXK2	Neurology	-0.184578	897	0.00699318	-0.318344	-0.0462667	Wilcoxon rank sum test with continuity correction	two.sided	0.140838	Non-significant
CC2D1A	OID20958	Q6P1N0	Neurology	0.513264	1704	0.00699334	0.136055	0.882203	Wilcoxon rank sum test with continuity correction	two.sided	0.140838	Non-significant
GCC1	OID31147	Q96CN9	Neurology_II	0.473702	1701	0.00742662	0.126691	0.781914	Wilcoxon rank sum test with continuity correction	two.sided	0.142894	Non-significant
CDK5RAP3	OID30985	Q96JB5	Neurology_II	0.419548	1699	0.0077287	0.111685	0.713661	Wilcoxon rank sum test with continuity correction	two.sided	0.142894	Non-significant
GIGYF2	OID31062	Q6Y7W6	Neurology_II	0.475441	1699	0.0077287	0.138048	0.792111	Wilcoxon rank sum test with continuity correction	two.sided	0.142894	Non-significant
DNM3	OID31000	Q9UQ16	Neurology_II	0.517538	1698	0.00788383	0.135738	0.883131	Wilcoxon rank sum test with continuity correction	two.sided	0.142894	Non-significant
RHOC	OID20950	P08134	Neurology	0.244683	1695	0.00836591	0.0644727	0.469046	Wilcoxon rank sum test with continuity correction	two.sided	0.143387	Non-significant
PHACTR2	OID31009	O75167	Neurology_II	0.449882	1694	0.00853243	0.123945	0.799451	Wilcoxon rank sum test with continuity correction	two.sided	0.143387	Non-significant
MITD1	OID20959	Q8WV92	Neurology	0.413852	1693	0.00870209	0.100595	0.719336	Wilcoxon rank sum test with continuity correction	two.sided	0.143387	Non-significant
WASF3	OID20882	Q9UPY6	Neurology	0.70644	1693	0.00870209	0.168743	1.24833	Wilcoxon rank sum test with continuity correction	two.sided	0.143387	Non-significant
DNAJA4	OID31130	Q8WW22	Neurology_II	0.292857	1689	0.00941048	0.0757992	0.489869	Wilcoxon rank sum test with continuity correction	two.sided	0.151232	Non-significant
OCLN	OID31069	Q16625	Neurology_II	0.282824	1688	0.00959543	0.0638715	0.498846	Wilcoxon rank sum test with continuity correction	two.sided	0.151232	Non-significant
GTPBP2	OID30946	Q9BX10	Neurology_II	0.470683	1685	0.0101699	0.116287	0.807707	Wilcoxon rank sum test with continuity correction	two.sided	0.156876	Non-significant
FBN2	OID30974	P35556	Neurology_II	-0.297087	920	0.0109833	-0.500749	-0.0729928	Wilcoxon rank sum test with continuity correction	two.sided	0.165894	Non-significant
SH3GLB2	OID31145	Q9NR46	Neurology_II	0.304942	1678	0.0116306	0.0721515	0.535037	Wilcoxon rank sum test with continuity correction	two.sided	0.168507	Non-significant
SLC16A1	OID20799	P53985	Neurology	0.289529	1677.5	0.0117415	0.069343	0.505574	Wilcoxon rank sum test with continuity correction	two.sided	0.168507	Non-significant
NGRN	OID31115	Q9NPE2	Neurology_II	0.209456	1677	0.0118536	0.0546438	0.371867	Wilcoxon rank sum test with continuity correction	two.sided	0.168507	Non-significant
AP3S2	OID31117	P59780	Neurology_II	0.396249	1675	0.012312	0.0922944	0.703522	Wilcoxon rank sum test with continuity correction	two.sided	0.171658	Non-significant
RBKS	OID20986	Q9H477	Neurology	0.28545	1673	0.0127856	0.0640493	0.48491	Wilcoxon rank sum test with continuity correction	two.sided	0.174897	Non-significant
TBC1D17	OID20844	Q9HA65	Neurology	0.330364	1669	0.0137812	0.0719951	0.567367	Wilcoxon rank sum test with continuity correction	two.sided	0.185025	Non-significant
TMEM25	OID31015	Q86YD3	Neurology_II	-0.156802	933	0.0140406	-0.277081	-0.0317611	Wilcoxon rank sum test with continuity correction	two.sided	0.18508	Non-significant
EPB41L5	OID30886	Q9HCM4	Neurology_II	-0.369416	939	0.0156892	-0.67505	-0.0728865	Wilcoxon rank sum test with continuity correction	two.sided	0.19666	Non-significant
CACNB3	OID31039	P54284	Neurology_II	0.386322	1661	0.0159799	0.0857256	0.707453	Wilcoxon rank sum test with continuity correction	two.sided	0.19666	Non-significant
SMS	OID30853	P52788	Neurology_II	0.461986	1661	0.0159799	0.0920793	0.817631	Wilcoxon rank sum test with continuity correction	two.sided	0.19666	Non-significant
C2CD2L	OID20864	O14523	Neurology	0.241771	1660	0.0162753	0.051474	0.43934	Wilcoxon rank sum test with continuity correction	two.sided	0.19666	Non-significant
LIF	OID20824	P15018	Neurology	0.328766	1660	0.0162753	0.0699915	0.602275	Wilcoxon rank sum test with continuity correction	two.sided	0.19666	Non-significant
CNTN4	OID21117	Q8IWV2	Neurology	-0.0947921	945.5	0.0176644	-0.169308	-0.0175856	Wilcoxon rank sum test with continuity correction	two.sided	0.205137	Non-significant
CIT	OID30970	O14578	Neurology_II	0.326206	1655	0.0178254	0.0600912	0.622449	Wilcoxon rank sum test with continuity correction	two.sided	0.205137	Non-significant
DNAJC21	OID31104	Q5F1R6	Neurology_II	0.269275	1655	0.0178257	0.0486593	0.523148	Wilcoxon rank sum test with continuity correction	two.sided	0.205137	Non-significant
TUBB3	OID30799	Q13509	Neurology_II	0.285715	1654	0.0181499	0.0474316	0.514209	Wilcoxon rank sum test with continuity correction	two.sided	0.205604	Non-significant
DARS1	OID20903	P14868	Neurology	0.222463	1651	0.0191577	0.0335541	0.407044	Wilcoxon rank sum test with continuity correction	two.sided	0.207941	Non-significant
MORC3	OID31073	Q14149	Neurology_II	0.441656	1649.5	0.0196789	0.0613567	0.845751	Wilcoxon rank sum test with continuity correction	two.sided	0.207941	Non-significant
DXO	OID31080	O77932	Neurology_II	0.357021	1649	0.0198558	0.0711819	0.661847	Wilcoxon rank sum test with continuity correction	two.sided	0.207941	Non-significant
SPRR3	OID31131	Q9UBC9	Neurology_II	0.334726	1649	0.0198558	0.0558748	0.608529	Wilcoxon rank sum test with continuity correction	two.sided	0.207941	Non-significant
STX3	OID31090	Q13277	Neurology_II	0.0957641	1648	0.0202131	0.0149936	0.17591	Wilcoxon rank sum test with continuity correction	two.sided	0.207941	Non-significant
RAB3GAP1	OID30829	Q15042	Neurology_II	0.359616	1647	0.0205759	0.0571775	0.661173	Wilcoxon rank sum test with continuity correction	two.sided	0.207941	Non-significant
TXNRD1	OID21135	Q16881	Neurology	0.259445	1647	0.0205759	0.0482509	0.476157	Wilcoxon rank sum test with continuity correction	two.sided	0.207941	Non-significant
PRKAR2A	OID31119	P13861	Neurology_II	0.215453	1646	0.0209445	0.0390534	0.430427	Wilcoxon rank sum test with continuity correction	two.sided	0.207941	Non-significant
TIMM8A	OID31143	O60220	Neurology_II	0.303478	1646	0.0209445	0.0400568	0.512327	Wilcoxon rank sum test with continuity correction	two.sided	0.207941	Non-significant
CLEC14A	OID21090	Q86T13	Neurology	-0.11355	957	0.0216988	-0.213123	-0.0136227	Wilcoxon rank sum test with continuity correction	two.sided	0.207941	Non-significant
ATXN10	OID20865	Q9UBB4	Neurology	0.333384	1643.5	0.0218907	0.0386778	0.60393	Wilcoxon rank sum test with continuity correction	two.sided	0.207941	Non-significant
ERC2	OID30880	O15083	Neurology_II	0.323148	1643	0.0220848	0.0346731	0.601756	Wilcoxon rank sum test with continuity correction	two.sided	0.207941	Non-significant
TRIM40	OID30885	Q6P9F5	Neurology_II	0.507626	1643	0.0220848	0.0774663	0.960852	Wilcoxon rank sum test with continuity correction	two.sided	0.207941	Non-significant
F11R	OID21151	Q9Y624	Neurology	0.292041	1641.5	0.0226746	0.0400942	0.535329	Wilcoxon rank sum test with continuity correction	two.sided	0.210757	Non-significant
NFIC	OID30988	P08651	Neurology_II	0.304678	1638	0.0241056	0.0466929	0.571646	Wilcoxon rank sum test with continuity correction	two.sided	0.213042	Non-significant
SV2A	OID30965	Q7L0J3	Neurology_II	0.432948	1638	0.0241056	0.0696359	0.835172	Wilcoxon rank sum test with continuity correction	two.sided	0.213042	Non-significant
TBCB	OID20993	Q99426	Neurology	0.284467	1638	0.0241056	0.0536628	0.507116	Wilcoxon rank sum test with continuity correction	two.sided	0.213042	Non-significant
PIBF1	OID31061	Q8WXW3-4	Neurology_II	0.410531	1635	0.0253934	0.0523591	0.79474	Wilcoxon rank sum test with continuity correction	two.sided	0.213042	Non-significant
RRAS	OID30961	P10301	Neurology_II	0.528504	1635	0.0253934	0.0618773	0.996659	Wilcoxon rank sum test with continuity correction	two.sided	0.213042	Non-significant
SULT1A1	OID21031	P50225	Neurology	0.233283	1635	0.0253934	0.0279759	0.468123	Wilcoxon rank sum test with continuity correction	two.sided	0.213042	Non-significant
PMS1	OID30943	P54277	Neurology_II	0.530883	1634.5	0.0256134	0.0640482	0.9837	Wilcoxon rank sum test with continuity correction	two.sided	0.213042	Non-significant
BRSK2	OID31042	Q8IWQ3	Neurology_II	0.468991	1633	0.0262847	0.051059	0.835857	Wilcoxon rank sum test with continuity correction	two.sided	0.213042	Non-significant
PEBP1	OID21087	P30086	Neurology	0.260756	1633	0.0262847	0.0265541	0.545849	Wilcoxon rank sum test with continuity correction	two.sided	0.213042	Non-significant
WWP2	OID20926	O00308	Neurology	0.224633	1633	0.0262847	0.0265947	0.436448	Wilcoxon rank sum test with continuity correction	two.sided	0.213042	Non-significant
MYCBP2	OID30996	O75592	Neurology_II	0.335689	1632.5	0.0265105	0.0452659	0.611202	Wilcoxon rank sum test with continuity correction	two.sided	0.213042	Non-significant
ALDH1A1	OID21128	P00352	Neurology	0.26035	1632	0.0267404	0.0365875	0.471216	Wilcoxon rank sum test with continuity correction	two.sided	0.213042	Non-significant
OTUD7B	OID31064	Q6GQQ9	Neurology_II	0.334832	1632	0.0267404	0.052075	0.624363	Wilcoxon rank sum test with continuity correction	two.sided	0.213042	Non-significant
DDHD2	OID31043	O94830	Neurology_II	0.271555	1631	0.0272029	0.0370538	0.508235	Wilcoxon rank sum test with continuity correction	two.sided	0.214371	Non-significant
SERPINB6	OID21023	P35237	Neurology	0.238734	1630	0.0276723	0.021287	0.46631	Wilcoxon rank sum test with continuity correction	two.sided	0.215725	Non-significant
MINK1	OID31156	Q8N4C8	Neurology_II	0.284915	1628	0.0286316	0.0320885	0.510145	Wilcoxon rank sum test with continuity correction	two.sided	0.220829	Non-significant
PPP1R14A	OID31011	Q96A00	Neurology_II	0.162714	1627	0.0291226	0.018755	0.303038	Wilcoxon rank sum test with continuity correction	two.sided	0.222252	Non-significant
PPCDC	OID21027	Q96CD2	Neurology	0.288599	1626	0.0296204	0.026488	0.50631	Wilcoxon rank sum test with continuity correction	two.sided	0.223657	Non-significant
NSFL1C	OID21022	Q9UNZ2	Neurology	0.328149	1625	0.0301254	0.0335847	0.639272	Wilcoxon rank sum test with continuity correction	two.sided	0.223657	Non-significant
PPP3R1	OID20902	P63098	Neurology	0.180747	1623.5	0.0308964	0.0178754	0.331268	Wilcoxon rank sum test with continuity correction	two.sided	0.223657	Non-significant
AMPD3	OID31139	Q01432	Neurology_II	0.299956	1623	0.0311578	0.0199282	0.56843	Wilcoxon rank sum test with continuity correction	two.sided	0.223657	Non-significant
CLEC10A	OID20928	Q8IUN9	Neurology	-0.160709	978	0.0311578	-0.308541	-0.0171392	Wilcoxon rank sum test with continuity correction	two.sided	0.223657	Non-significant
SPAG1	OID30979	Q07617	Neurology_II	0.465769	1623	0.0311578	0.0470908	0.843726	Wilcoxon rank sum test with continuity correction	two.sided	0.223657	Non-significant
CHM	OID30972	P24386	Neurology_II	0.345389	1622	0.0316852	0.0354821	0.696926	Wilcoxon rank sum test with continuity correction	two.sided	0.225214	Non-significant
CXCL8	OID20997	P10145	Neurology	0.281545	1620	0.0327632	0.0284973	0.543418	Wilcoxon rank sum test with continuity correction	two.sided	0.226222	Non-significant
LYSMD3	OID30950	Q7Z3D4	Neurology_II	0.487361	1620	0.0327632	0.0414705	0.891968	Wilcoxon rank sum test with continuity correction	two.sided	0.226222	Non-significant
SLC27A4	OID20814	Q6P1M0	Neurology	0.523628	1620	0.0327632	0.0443569	0.984827	Wilcoxon rank sum test with continuity correction	two.sided	0.226222	Non-significant
OSBPL2	OID31085	Q9H1P3	Neurology_II	0.115953	1619	0.0333133	0.00466789	0.233244	Wilcoxon rank sum test with continuity correction	two.sided	0.22785	Non-significant
LBR	OID21034	Q14739	Neurology	0.552983	1618	0.0338723	0.0394465	1.06114	Wilcoxon rank sum test with continuity correction	two.sided	0.229275	Non-significant
HNMT	OID20975	P50135	Neurology	0.268503	1617.5	0.0341541	0.0151549	0.532032	Wilcoxon rank sum test with continuity correction	two.sided	0.229275	Non-significant
ARHGEF1	OID31133	Q92888	Neurology_II	0.302643	1614	0.0361872	0.0177587	0.618525	Wilcoxon rank sum test with continuity correction	two.sided	0.240695	Non-significant
CLNS1A	OID30929	P54105	Neurology_II	0.27915	1612	0.0373944	0.0184273	0.523322	Wilcoxon rank sum test with continuity correction	two.sided	0.243573	Non-significant
HDGFL2	OID31136	Q7Z4V5	Neurology_II	0.522473	1612	0.0373944	0.0364895	1.02574	Wilcoxon rank sum test with continuity correction	two.sided	0.243573	Non-significant
CAPS	OID31126	Q13938	Neurology_II	0.193862	1611	0.0380107	0.0133312	0.371624	Wilcoxon rank sum test with continuity correction	two.sided	0.243573	Non-significant
MDM1	OID30945	Q8TC05	Neurology_II	0.33764	1611	0.0380107	0.0223796	0.632001	Wilcoxon rank sum test with continuity correction	two.sided	0.243573	Non-significant
STK24	OID20837	Q9Y6E0	Neurology	0.183954	1610	0.0386351	0.0118228	0.367702	Wilcoxon rank sum test with continuity correction	two.sided	0.243573	Non-significant
FKBP5	OID20937	Q13451	Neurology	0.227015	1610	0.0386356	0.0105836	0.430854	Wilcoxon rank sum test with continuity correction	two.sided	0.243573	Non-significant
TP73	OID30879	O15350	Neurology_II	-0.322773	992	0.0392693	-0.636231	-0.0160888	Wilcoxon rank sum test with continuity correction	two.sided	0.245433	Non-significant
RNASEH2A	OID31027	O75792	Neurology_II	0.277077	1605	0.0418917	0.00673175	0.547053	Wilcoxon rank sum test with continuity correction	two.sided	0.248973	Non-significant
HMOX2	OID20887	P30519	Neurology	0.302097	1605	0.0418928	0.0120493	0.555435	Wilcoxon rank sum test with continuity correction	two.sided	0.248973	Non-significant
SFRP1	OID20984	Q8N474	Neurology	0.177639	1605	0.0418928	0.00599349	0.357717	Wilcoxon rank sum test with continuity correction	two.sided	0.248973	Non-significant
KCTD5	OID31148	Q9NXV2	Neurology_II	0.348095	1604	0.0425714	0.012249	0.724628	Wilcoxon rank sum test with continuity correction	two.sided	0.248973	Non-significant
NAA80	OID30893	Q93015	Neurology_II	0.394623	1604	0.0425714	0.00886499	0.821232	Wilcoxon rank sum test with continuity correction	two.sided	0.248973	Non-significant
OTOA	OID30825	Q7RTW8	Neurology_II	0.176928	1604	0.0425714	0.00987853	0.36881	Wilcoxon rank sum test with continuity correction	two.sided	0.248973	Non-significant
DCTN6	OID20879	O00399	Neurology	0.460924	1603	0.0432593	0.0113833	0.883805	Wilcoxon rank sum test with continuity correction	two.sided	0.248973	Non-significant
PAK4	OID20819	O96013	Neurology	0.282249	1603	0.0432593	0.00487204	0.544434	Wilcoxon rank sum test with continuity correction	two.sided	0.248973	Non-significant
EREG	OID20905	O14944	Neurology	0.235574	1602	0.0439565	0.00946591	0.473918	Wilcoxon rank sum test with continuity correction	two.sided	0.248973	Non-significant
NUDT5	OID21115	Q9UKK9	Neurology	0.268383	1602	0.0439565	0.00805953	0.519104	Wilcoxon rank sum test with continuity correction	two.sided	0.248973	Non-significant
PSME1	OID20969	Q06323	Neurology	0.161166	1602	0.0439565	0.00309118	0.319473	Wilcoxon rank sum test with continuity correction	two.sided	0.248973	Non-significant
RWDD1	OID21015	Q9H446	Neurology	0.30168	1602	0.0439565	0.0113491	0.554139	Wilcoxon rank sum test with continuity correction	two.sided	0.248973	Non-significant
CETN2	OID20836	P41208	Neurology	0.400864	1601	0.0446633	0.0124395	0.764514	Wilcoxon rank sum test with continuity correction	two.sided	0.249084	Non-significant
ENO1	OID21037	P06733	Neurology	0.191476	1601	0.0446633	0.0045847	0.371757	Wilcoxon rank sum test with continuity correction	two.sided	0.249084	Non-significant
KLRC1	OID30855	P26715	Neurology_II	0.255597	1600	0.0453795	0.00863144	0.527259	Wilcoxon rank sum test with continuity correction	two.sided	0.251146	Non-significant
MCEE	OID31033	Q96PE7	Neurology_II	0.357995	1598	0.0468411	0.00515963	0.734613	Wilcoxon rank sum test with continuity correction	two.sided	0.257271	Non-significant
BRD2	OID30826	P25440	Neurology_II	0.225493	1596	0.0483421	0.00343766	0.410716	Wilcoxon rank sum test with continuity correction	two.sided	0.259615	Non-significant
SESTD1	OID20790	Q86VW0	Neurology	0.254411	1596	0.0483421	0.00151731	0.543788	Wilcoxon rank sum test with continuity correction	two.sided	0.259615	Non-significant
STIP1	OID21077	P31948	Neurology	0.297187	1596	0.0483421	0.00157471	0.571138	Wilcoxon rank sum test with continuity correction	two.sided	0.259615	Non-significant
OMP	OID30835	P47874	Neurology_II	-0.15343	1006	0.0491076	-0.307019	-0.000771833	Wilcoxon rank sum test with continuity correction	two.sided	0.259876	Non-significant
TBCC	OID20942	Q15814	Neurology	0.260454	1595	0.0491076	0.00109735	0.533534	Wilcoxon rank sum test with continuity correction	two.sided	0.259876	Non-significant
DDR1	OID21009	Q08345	Neurology	-0.0874239	1007	0.049882	-0.191084	-1.76009e-06	Wilcoxon rank sum test with continuity correction	two.sided	0.261361	Non-significant
CD164	OID21080	Q04900	Neurology	0.152341	1593	0.0506692	-0.000110145	0.301122	Wilcoxon rank sum test with continuity correction	two.sided	0.261361	Non-significant
CRADD	OID20923	P78560	Neurology	0.256493	1593	0.0506692	-0.000367424	0.515645	Wilcoxon rank sum test with continuity correction	two.sided	0.261361	Non-significant
IFNL1	OID20795	Q8IU54	Neurology	-0.25076	1009	0.0514655	-0.494586	0.00162198	Wilcoxon rank sum test with continuity correction	two.sided	0.261361	Non-significant
RTN4IP1	OID31030	Q8WWV3	Neurology_II	0.355454	1592	0.0514655	-0.00265307	0.681605	Wilcoxon rank sum test with continuity correction	two.sided	0.261361	Non-significant
DGCR6	OID30859	Q14129	Neurology_II	0.408453	1591.5	0.0518669	-0.00192983	0.953234	Wilcoxon rank sum test with continuity correction	two.sided	0.261361	Non-significant
BCL2L1	OID31152	Q07817	Neurology_II	0.273853	1591	0.0522709	-0.000150791	0.516139	Wilcoxon rank sum test with continuity correction	two.sided	0.261361	Non-significant
SERPINB1	OID21088	P30740	Neurology	0.354014	1591	0.0522722	-0.00161822	0.677775	Wilcoxon rank sum test with continuity correction	two.sided	0.261361	Non-significant
IGBP1	OID31059	P78318	Neurology_II	0.300205	1590	0.0530895	-0.00330702	0.598224	Wilcoxon rank sum test with continuity correction	two.sided	0.263629	Non-significant
CA2	OID21149	P00918	Neurology	0.27778	1589	0.0539174	-0.00890938	0.57602	Wilcoxon rank sum test with continuity correction	two.sided	0.265919	Non-significant
RANBP2	OID30812	P49792	Neurology_II	0.119722	1587	0.0556056	-0.00362343	0.250505	Wilcoxon rank sum test with continuity correction	two.sided	0.272392	Non-significant
HNF1A	OID30919	P20823	Neurology_II	-0.329154	1014.5	0.0560337	-0.666965	0.0145441	Wilcoxon rank sum test with continuity correction	two.sided	0.272647	Non-significant
DDX53	OID30944	Q86TM3	Neurology_II	0.206921	1586	0.056466	-0.00750974	0.391844	Wilcoxon rank sum test with continuity correction	two.sided	0.272919	Non-significant
EDF1	OID31010	O60869	Neurology_II	0.398491	1585	0.0573375	-0.010804	0.807906	Wilcoxon rank sum test with continuity correction	two.sided	0.275296	Non-significant
MESD	OID21099	Q14696	Neurology	0.40269	1584	0.0582202	-0.0182293	0.801725	Wilcoxon rank sum test with continuity correction	two.sided	0.27588	Non-significant
NARS1	OID31035	O43776	Neurology_II	0.156029	1584	0.0582202	-0.00763556	0.294051	Wilcoxon rank sum test with continuity correction	two.sided	0.27588	Non-significant
ZHX2	OID31140	Q9Y6X8	Neurology_II	0.273963	1583	0.0591134	-0.0242029	0.730738	Wilcoxon rank sum test with continuity correction	two.sided	0.278294	Non-significant
CARHSP1	OID20859	Q9Y2V2	Neurology	0.171055	1582	0.0600187	-0.00708213	0.34642	Wilcoxon rank sum test with continuity correction	two.sided	0.280733	Non-significant
AHSP	OID21078	Q9NZD4	Neurology	0.346539	1581	0.0609355	-0.0191273	0.709313	Wilcoxon rank sum test with continuity correction	two.sided	0.283194	Non-significant
MRPL46	OID20858	Q9H2W6	Neurology	0.163719	1580	0.0618645	-0.00841916	0.341136	Wilcoxon rank sum test with continuity correction	two.sided	0.28568	Non-significant
LETM1	OID31018	O95202	Neurology_II	0.311244	1579	0.0628038	-0.0210406	0.641916	Wilcoxon rank sum test with continuity correction	two.sided	0.286373	Non-significant
CCDC28A	OID30973	Q8IWP9	Neurology_II	0.182201	1579	0.0628046	-0.00517615	0.385833	Wilcoxon rank sum test with continuity correction	two.sided	0.286373	Non-significant
DHRS4L2	OID31072	Q6PKH6	Neurology_II	0.341384	1578	0.0637563	-0.0186442	0.706981	Wilcoxon rank sum test with continuity correction	two.sided	0.288896	Non-significant
PLCB2	OID31155	Q00722	Neurology_II	0.298283	1577	0.06472	-0.0187078	0.636912	Wilcoxon rank sum test with continuity correction	two.sided	0.289642	Non-significant
TDRKH	OID20875	Q9Y2W6	Neurology	0.440711	1577	0.06472	-0.029423	0.846434	Wilcoxon rank sum test with continuity correction	two.sided	0.289642	Non-significant
MIF	OID21073	P14174	Neurology	0.224938	1576	0.0656949	-0.0123669	0.472813	Wilcoxon rank sum test with continuity correction	two.sided	0.292201	Non-significant
CDH15	OID21005	P55291	Neurology	-0.123211	1026	0.0666834	-0.24694	0.00585761	Wilcoxon rank sum test with continuity correction	two.sided	0.29479	Non-significant
KLHL41	OID30986	O60662	Neurology_II	0.179949	1574	0.0676834	-0.0138354	0.368633	Wilcoxon rank sum test with continuity correction	two.sided	0.295598	Non-significant
ENO2	OID21046	P09104	Neurology	0.188894	1573	0.0686956	-0.021024	0.411906	Wilcoxon rank sum test with continuity correction	two.sided	0.295598	Non-significant
BST2	OID21029	Q10589	Neurology	-0.155656	1029	0.0697203	-0.317403	0.0115294	Wilcoxon rank sum test with continuity correction	two.sided	0.295598	Non-significant
FKBP14	OID31065	Q9NWM8	Neurology_II	0.321549	1572	0.0697203	-0.0331426	0.680925	Wilcoxon rank sum test with continuity correction	two.sided	0.295598	Non-significant
GGA1	OID20838	Q9UJY5	Neurology	0.265444	1572	0.0697203	-0.0166559	0.569944	Wilcoxon rank sum test with continuity correction	two.sided	0.295598	Non-significant
HARS1	OID21086	P12081	Neurology	0.246546	1572	0.0697203	-0.0197906	0.517845	Wilcoxon rank sum test with continuity correction	two.sided	0.295598	Non-significant
MTHFD2	OID31078	P13995	Neurology_II	0.168079	1572	0.0697203	-0.0174064	0.359869	Wilcoxon rank sum test with continuity correction	two.sided	0.295598	Non-significant
CD300C	OID21010	Q08708	Neurology	-0.144916	1030	0.0707574	-0.308243	0.0186119	Wilcoxon rank sum test with continuity correction	two.sided	0.298251	Non-significant
BAX	OID20856	Q07812	Neurology	0.420705	1570	0.0718072	-0.0346589	0.840871	Wilcoxon rank sum test with continuity correction	two.sided	0.299197	Non-significant
CALCB	OID31100	P10092	Neurology_II	-0.11763	1031	0.0718072	-0.245827	0.0103116	Wilcoxon rank sum test with continuity correction	two.sided	0.299197	Non-significant
ABHD14B	OID20921	Q96IU4	Neurology	0.212504	1569	0.0728689	-0.0257306	0.439549	Wilcoxon rank sum test with continuity correction	two.sided	0.301886	Non-significant
HNRNPUL1	OID31037	Q9BUJ2	Neurology_II	0.462712	1568	0.0739451	-0.0603364	1.00462	Wilcoxon rank sum test with continuity correction	two.sided	0.302883	Non-significant
TXNDC9	OID31121	O14530	Neurology_II	0.293271	1568	0.0739451	-0.0294261	0.598391	Wilcoxon rank sum test with continuity correction	two.sided	0.302883	Non-significant
ITPRIP	OID30860	Q8IWB1	Neurology_II	0.118026	1567	0.0750334	-0.0120536	0.284434	Wilcoxon rank sum test with continuity correction	two.sided	0.305614	Non-significant
FHIT	OID20872	P49789	Neurology	0.233548	1566	0.0761347	-0.0242185	0.449942	Wilcoxon rank sum test with continuity correction	two.sided	0.308367	Non-significant
PARK7	OID21160	Q99497	Neurology	0.207619	1565	0.0772492	-0.0326752	0.437248	Wilcoxon rank sum test with continuity correction	two.sided	0.309424	Non-significant
PTH	OID30963	P01270	Neurology_II	-0.395134	1036	0.0772492	-0.814613	0.030119	Wilcoxon rank sum test with continuity correction	two.sided	0.309424	Non-significant
MRPL28	OID31023	Q13084	Neurology_II	0.0797466	1564.5	0.0778106	-0.0112379	0.180516	Wilcoxon rank sum test with continuity correction	two.sided	0.30996	Non-significant
SPINT1	OID21109	O43278	Neurology	-0.0928262	1037	0.0783769	-0.204648	0.0110838	Wilcoxon rank sum test with continuity correction	two.sided	0.31051	Non-significant
TXNDC5	OID21012	Q8NBS9	Neurology	0.217493	1563	0.0795172	-0.0344126	0.494809	Wilcoxon rank sum test with continuity correction	two.sided	0.313315	Non-significant
MAD1L1	OID20904	Q9Y6D9	Neurology	0.397606	1562	0.0806726	-0.0564377	0.837862	Wilcoxon rank sum test with continuity correction	two.sided	0.316149	Non-significant
LRP2BP	OID30907	Q9P2M1	Neurology_II	0.272757	1558	0.0854278	-0.0332437	0.581536	Wilcoxon rank sum test with continuity correction	two.sided	0.327199	Non-significant
RGCC	OID31060	Q9H4X1	Neurology_II	0.176409	1558	0.0854278	-0.0313424	0.376115	Wilcoxon rank sum test with continuity correction	two.sided	0.327199	Non-significant
SLA2	OID31017	Q9H6Q3	Neurology_II	0.301532	1558	0.0854278	-0.036719	0.57806	Wilcoxon rank sum test with continuity correction	two.sided	0.327199	Non-significant
OSTN	OID30909	P61366	Neurology_II	0.164167	1557.5	0.0860369	-0.022719	0.357551	Wilcoxon rank sum test with continuity correction	two.sided	0.327199	Non-significant
DBI	OID21143	P07108	Neurology	0.23725	1557	0.0866513	-0.0444341	0.531963	Wilcoxon rank sum test with continuity correction	two.sided	0.327199	Non-significant
FZD10	OID30931	Q9ULW2	Neurology_II	-0.387914	1044	0.0866513	-0.794958	0.0612487	Wilcoxon rank sum test with continuity correction	two.sided	0.327199	Non-significant
PFDN6	OID30938	O15212	Neurology_II	-0.244922	1044	0.0866513	-0.527691	0.0303493	Wilcoxon rank sum test with continuity correction	two.sided	0.327199	Non-significant
IVD	OID20833	P26440	Neurology	0.209459	1556.5	0.0872674	-0.0309403	0.471835	Wilcoxon rank sum test with continuity correction	two.sided	0.327818	Non-significant
COPE	OID20797	O14579	Neurology	0.178483	1556	0.0878889	-0.0254487	0.377566	Wilcoxon rank sum test with continuity correction	two.sided	0.328056	Non-significant
NMT1	OID31021	P30419	Neurology_II	0.312281	1555	0.0891408	-0.0424414	0.654723	Wilcoxon rank sum test with continuity correction	two.sided	0.328056	Non-significant
PAFAH1B3	OID30998	Q15102	Neurology_II	0.214072	1555	0.0891408	-0.0356059	0.46411	Wilcoxon rank sum test with continuity correction	two.sided	0.328056	Non-significant
PSMD1	OID31058	Q99460	Neurology_II	0.203773	1555	0.0891408	-0.0266302	0.405008	Wilcoxon rank sum test with continuity correction	two.sided	0.328056	Non-significant
ARHGEF10	OID30994	O15013	Neurology_II	0.402716	1554	0.0904069	-0.0570134	0.821625	Wilcoxon rank sum test with continuity correction	two.sided	0.329372	Non-significant
SPTBN2	OID30876	O15020	Neurology_II	0.145155	1554	0.0904069	-0.0207579	0.316437	Wilcoxon rank sum test with continuity correction	two.sided	0.329372	Non-significant
MRPL58	OID31036	Q14197	Neurology_II	0.302793	1553	0.0916876	-0.0531175	0.658558	Wilcoxon rank sum test with continuity correction	two.sided	0.332081	Non-significant
ATXN3	OID31149	P54252	Neurology_II	0.244372	1552	0.0929827	-0.0351403	0.513878	Wilcoxon rank sum test with continuity correction	two.sided	0.332081	Non-significant
OPHN1	OID31087	O60890	Neurology_II	0.255372	1552	0.0929827	-0.0505122	0.605731	Wilcoxon rank sum test with continuity correction	two.sided	0.332081	Non-significant
RGS10	OID30999	O43665	Neurology_II	0.215643	1552	0.0929827	-0.0438064	0.450717	Wilcoxon rank sum test with continuity correction	two.sided	0.332081	Non-significant
VWC2	OID20936	Q2TAL6	Neurology	-0.132236	1050	0.0942916	-0.293658	0.02183	Wilcoxon rank sum test with continuity correction	two.sided	0.333144	Non-significant
IMPACT	OID31112	Q9P2X3	Neurology_II	0.191589	1551	0.0942925	-0.034223	0.416747	Wilcoxon rank sum test with continuity correction	two.sided	0.333144	Non-significant
NPTX1	OID21074	Q15818	Neurology	0.141235	1550	0.0956161	-0.0291455	0.326956	Wilcoxon rank sum test with continuity correction	two.sided	0.333144	Non-significant
ASPSCR1	OID31055	Q9BZE9	Neurology_II	0.227097	1550	0.095617	-0.0368141	0.48813	Wilcoxon rank sum test with continuity correction	two.sided	0.333144	Non-significant
RLN1	OID30995	P04808	Neurology_II	0.158258	1550	0.095617	-0.0296254	0.340276	Wilcoxon rank sum test with continuity correction	two.sided	0.333144	Non-significant
GRIN2B	OID30802	Q13224	Neurology_II	-0.206558	1052	0.0969564	-0.482128	0.0304005	Wilcoxon rank sum test with continuity correction	two.sided	0.333144	Non-significant
SCARF2	OID21048	Q96GP6	Neurology	-0.101321	1052	0.0969564	-0.216856	0.0183433	Wilcoxon rank sum test with continuity correction	two.sided	0.333144	Non-significant
SEPTIN8	OID31079	Q92599	Neurology_II	0.176949	1549	0.0969564	-0.0309455	0.359651	Wilcoxon rank sum test with continuity correction	two.sided	0.333144	Non-significant
DUSP3	OID20827	P51452	Neurology	0.293824	1548	0.0983108	-0.0376163	0.653172	Wilcoxon rank sum test with continuity correction	two.sided	0.334626	Non-significant
FTCD	OID31137	O95954	Neurology_II	0.37359	1548	0.0983108	-0.0616413	0.832149	Wilcoxon rank sum test with continuity correction	two.sided	0.334626	Non-significant
SOD2	OID21114	P04179	Neurology	0.126344	1546.5	0.10037	-0.0204483	0.267127	Wilcoxon rank sum test with continuity correction	two.sided	0.33921	Non-significant
IFT20	OID30962	Q8IY31	Neurology_II	0.214886	1546	0.101065	-0.0441588	0.492739	Wilcoxon rank sum test with continuity correction	two.sided	0.33921	Non-significant
PSME2	OID20989	Q9UL46	Neurology	0.160607	1546	0.101065	-0.0332604	0.322116	Wilcoxon rank sum test with continuity correction	two.sided	0.33921	Non-significant
CASP7	OID31135	P55210	Neurology_II	0.263563	1545.5	0.101762	-0.044621	0.580503	Wilcoxon rank sum test with continuity correction	two.sided	0.33921	Non-significant
PDRG1	OID30912	Q9NUG6	Neurology_II	0.248765	1545	0.102463	-0.0455219	0.537875	Wilcoxon rank sum test with continuity correction	two.sided	0.33921	Non-significant
SAFB2	OID31012	Q14151	Neurology_II	0.291571	1545	0.102465	-0.0544515	0.665638	Wilcoxon rank sum test with continuity correction	two.sided	0.33921	Non-significant
AIDA	OID30956	Q96BJ3	Neurology_II	0.277346	1544	0.10388	-0.0414139	0.604098	Wilcoxon rank sum test with continuity correction	two.sided	0.342332	Non-significant
GGT5	OID20909	P36269	Neurology	-0.0669013	1057.5	0.104591	-0.152958	0.0155175	Wilcoxon rank sum test with continuity correction	two.sided	0.343117	Non-significant
MAP2	OID31138	P11137	Neurology_II	0.295159	1543	0.105311	-0.0545571	0.611633	Wilcoxon rank sum test with continuity correction	two.sided	0.34392	Non-significant
EBAG9	OID20918	O00559	Neurology	0.286528	1541.5	0.107484	-0.0653232	0.616788	Wilcoxon rank sum test with continuity correction	two.sided	0.349444	Non-significant
ATXN2L	OID30980	Q8WWM7	Neurology_II	0.0898123	1540	0.109697	-0.0252091	0.210619	Wilcoxon rank sum test with continuity correction	two.sided	0.351904	Non-significant
EIF1AX	OID31125	P47813	Neurology_II	0.403696	1540	0.109697	-0.0608023	0.796913	Wilcoxon rank sum test with continuity correction	two.sided	0.351904	Non-significant
GDNF	OID20861	P39905	Neurology	-0.111958	1061	0.109697	-0.247189	0.0264128	Wilcoxon rank sum test with continuity correction	two.sided	0.351904	Non-significant
DEFB104A_DEFB104B	OID30849	Q8WTQ1	Neurology_II	0.251318	1538	0.1127	-0.0637326	0.534812	Wilcoxon rank sum test with continuity correction	two.sided	0.357158	Non-significant
ATP6V1F	OID20843	Q16864	Neurology	0.239606	1537	0.114226	-0.0618354	0.582523	Wilcoxon rank sum test with continuity correction	two.sided	0.357158	Non-significant
C7orf50	OID31095	Q9BRJ6	Neurology_II	0.214163	1537	0.114226	-0.0483318	0.626118	Wilcoxon rank sum test with continuity correction	two.sided	0.357158	Non-significant
GLB1	OID20949	P16278	Neurology	0.293057	1537	0.114226	-0.0737211	0.589149	Wilcoxon rank sum test with continuity correction	two.sided	0.357158	Non-significant
DYNLT1	OID30925	P63172	Neurology_II	0.475467	1536.5	0.114994	-0.116619	1.08001	Wilcoxon rank sum test with continuity correction	two.sided	0.357158	Non-significant
BCAM	OID21076	P50895	Neurology	-0.0860354	1065	0.115767	-0.17954	0.0181648	Wilcoxon rank sum test with continuity correction	two.sided	0.357158	Non-significant
C19orf12	OID20804	Q9NSK7	Neurology	0.229656	1536	0.115768	-0.0621377	0.53467	Wilcoxon rank sum test with continuity correction	two.sided	0.357158	Non-significant
CLEC1B	OID21061	Q9P126	Neurology	0.313158	1536	0.115768	-0.0781298	0.688573	Wilcoxon rank sum test with continuity correction	two.sided	0.357158	Non-significant
TARM1	OID30937	B6A8C7	Neurology_II	-0.376611	1065	0.115768	-0.85693	0.0901281	Wilcoxon rank sum test with continuity correction	two.sided	0.357158	Non-significant
CACNB1	OID30820	Q02641	Neurology_II	0.191423	1534	0.118902	-0.0603325	0.472451	Wilcoxon rank sum test with continuity correction	two.sided	0.36527	Non-significant
BMP4	OID20994	P12644	Neurology	-0.114534	1068	0.120493	-0.260792	0.0323399	Wilcoxon rank sum test with continuity correction	two.sided	0.368596	Non-significant
CD63	OID20988	P08962	Neurology	0.136628	1532	0.122101	-0.0389464	0.339618	Wilcoxon rank sum test with continuity correction	two.sided	0.371946	Non-significant
SPINK5	OID21148	Q9NQ38	Neurology	-0.110373	1071.5	0.126193	-0.256503	0.0381085	Wilcoxon rank sum test with continuity correction	two.sided	0.382131	Non-significant
RAB6B	OID20817	Q9NRW1	Neurology	0.099488	1529	0.127025	-0.028621	0.229448	Wilcoxon rank sum test with continuity correction	two.sided	0.382131	Non-significant
SIRT5	OID20820	Q9NXA8	Neurology	0.066953	1529	0.127025	-0.0244572	0.151922	Wilcoxon rank sum test with continuity correction	two.sided	0.382131	Non-significant
AMFR	OID20806	Q9UKV5	Neurology	0.12303	1527	0.130394	-0.0414371	0.308535	Wilcoxon rank sum test with continuity correction	two.sided	0.389034	Non-significant
SNRPB2	OID31132	P08579	Neurology_II	0.336072	1527	0.130394	-0.0905467	0.929054	Wilcoxon rank sum test with continuity correction	two.sided	0.389034	Non-significant
PGM2	OID30904	Q96G03	Neurology_II	0.213241	1526	0.132103	-0.0593387	0.495144	Wilcoxon rank sum test with continuity correction	two.sided	0.39252	Non-significant
GPC5	OID20944	P78333	Neurology	0.175823	1525	0.133828	-0.0635473	0.439924	Wilcoxon rank sum test with continuity correction	two.sided	0.392822	Non-significant
HIP1R	OID31141	O75146	Neurology_II	0.231889	1525	0.13383	-0.0685291	0.53115	Wilcoxon rank sum test with continuity correction	two.sided	0.392822	Non-significant
KLF4	OID30808	O43474	Neurology_II	0.3317	1525	0.13383	-0.106296	0.926639	Wilcoxon rank sum test with continuity correction	two.sided	0.392822	Non-significant
SH3BGRL2	OID30863	Q9UJC5	Neurology_II	0.180977	1524	0.135575	-0.0563498	0.421923	Wilcoxon rank sum test with continuity correction	two.sided	0.396338	Non-significant
CDAN1	OID31076	Q8IWY9	Neurology_II	0.0497569	1523	0.137336	-0.0206156	0.117294	Wilcoxon rank sum test with continuity correction	two.sided	0.396691	Non-significant
GKN1	OID20885	Q9NS71	Neurology	-0.0873727	1078	0.137337	-0.18952	0.026159	Wilcoxon rank sum test with continuity correction	two.sided	0.396691	Non-significant
LRTM1	OID30906	Q9HBL6	Neurology_II	0.186119	1523	0.137337	-0.0699078	0.406743	Wilcoxon rank sum test with continuity correction	two.sided	0.396691	Non-significant
VCAN	OID21026	P13611	Neurology	-0.0795471	1079	0.139116	-0.195437	0.0203768	Wilcoxon rank sum test with continuity correction	two.sided	0.400233	Non-significant
PNLIPRP1	OID31122	P54315	Neurology_II	0.193287	1521	0.140914	-0.0515411	0.488641	Wilcoxon rank sum test with continuity correction	two.sided	0.403209	Non-significant
LAYN	OID20970	Q6UX15	Neurology	-0.0880503	1080.5	0.141818	-0.220915	0.0286242	Wilcoxon rank sum test with continuity correction	two.sided	0.403209	Non-significant
OGN	OID21123	P20774	Neurology	-0.142622	1080.5	0.141818	-0.316649	0.0533485	Wilcoxon rank sum test with continuity correction	two.sided	0.403209	Non-significant
LGALS8	OID21041	O00214	Neurology	0.229841	1519	0.144562	-0.100539	0.555627	Wilcoxon rank sum test with continuity correction	two.sided	0.409405	Non-significant
VSNL1	OID31105	P62760	Neurology_II	0.132273	1518	0.146413	-0.0337574	0.30576	Wilcoxon rank sum test with continuity correction	two.sided	0.413034	Non-significant
GOLGA3	OID31026	Q08378	Neurology_II	0.273735	1517	0.148282	-0.085619	0.653714	Wilcoxon rank sum test with continuity correction	two.sided	0.415076	Non-significant
IMPA1	OID20907	P29218	Neurology	0.169314	1517	0.148282	-0.0477352	0.370791	Wilcoxon rank sum test with continuity correction	two.sided	0.415076	Non-significant
PFDN2	OID20892	Q9UHV9	Neurology	0.114234	1516	0.15017	-0.0416421	0.280506	Wilcoxon rank sum test with continuity correction	two.sided	0.417138	Non-significant
STAMBP	OID20955	O95630	Neurology	0.146494	1516	0.15017	-0.0690708	0.347845	Wilcoxon rank sum test with continuity correction	two.sided	0.417138	Non-significant
ANXA3	OID21036	P12429	Neurology	0.189829	1515	0.152075	-0.0678539	0.410168	Wilcoxon rank sum test with continuity correction	two.sided	0.420819	Non-significant
CPPED1	OID21053	Q9BRF8	Neurology	0.230255	1514	0.153998	-0.0698666	0.554411	Wilcoxon rank sum test with continuity correction	two.sided	0.424519	Non-significant
CRTAP	OID30902	O75718	Neurology_II	0.125081	1513	0.155942	-0.0501481	0.314433	Wilcoxon rank sum test with continuity correction	two.sided	0.424595	Non-significant
HLA-A	OID31048	P04439	Neurology_II	0.121849	1513	0.155942	-0.0529608	0.28743	Wilcoxon rank sum test with continuity correction	two.sided	0.424595	Non-significant
ILKAP	OID20855	Q9H0C8	Neurology	0.308766	1513	0.155942	-0.116124	0.675326	Wilcoxon rank sum test with continuity correction	two.sided	0.424595	Non-significant
CASP10	OID20893	Q92851	Neurology	0.249739	1512.5	0.156919	-0.0979535	0.543902	Wilcoxon rank sum test with continuity correction	two.sided	0.424595	Non-significant
CERT	OID20857	Q9Y5P4	Neurology	0.205879	1512	0.157902	-0.0956573	0.479535	Wilcoxon rank sum test with continuity correction	two.sided	0.424595	Non-significant
PDLIM5	OID31063	Q96HC4	Neurology_II	0.150258	1511.5	0.158889	-0.0686718	0.374927	Wilcoxon rank sum test with continuity correction	two.sided	0.424595	Non-significant
PMVK	OID20850	Q15126	Neurology	0.032652	1511.5	0.158889	-0.0135387	0.0857118	Wilcoxon rank sum test with continuity correction	two.sided	0.424595	Non-significant
AKR1B10	OID30955	O60218	Neurology_II	-0.188625	1090	0.159882	-0.456854	0.0785561	Wilcoxon rank sum test with continuity correction	two.sided	0.424595	Non-significant
BOLA1	OID30837	Q9Y3E2	Neurology_II	0.225938	1511	0.159882	-0.109604	0.531523	Wilcoxon rank sum test with continuity correction	two.sided	0.424595	Non-significant
RAC3	OID30958	P60763	Neurology_II	0.133269	1511	0.159882	-0.055254	0.326709	Wilcoxon rank sum test with continuity correction	two.sided	0.424595	Non-significant
THBS2	OID21104	P35442	Neurology	-0.121639	1091	0.16188	-0.300421	0.0484066	Wilcoxon rank sum test with continuity correction	two.sided	0.42743	Non-significant
PRTFDC1	OID20867	Q9NRG1	Neurology	0.115162	1509.5	0.162884	-0.0420098	0.29062	Wilcoxon rank sum test with continuity correction	two.sided	0.42743	Non-significant
LEO1	OID30991	Q8WVC0	Neurology_II	0.118792	1509.5	0.162885	-0.0536477	0.301506	Wilcoxon rank sum test with continuity correction	two.sided	0.42743	Non-significant
DKK1	OID21066	O94907	Neurology	0.170426	1509	0.163896	-0.0661539	0.406539	Wilcoxon rank sum test with continuity correction	two.sided	0.42743	Non-significant
PECAM1	OID21131	P16284	Neurology	0.0904112	1509	0.163897	-0.04012	0.230768	Wilcoxon rank sum test with continuity correction	two.sided	0.42743	Non-significant
JAM2	OID21064	P57087	Neurology	-0.0771767	1092.5	0.164912	-0.189136	0.0286256	Wilcoxon rank sum test with continuity correction	two.sided	0.428119	Non-significant
CD34	OID21025	P28906	Neurology	-0.0675738	1093	0.165932	-0.165301	0.0282181	Wilcoxon rank sum test with continuity correction	two.sided	0.428119	Non-significant
FABP5	OID21043	Q01469	Neurology	0.251232	1508	0.165933	-0.0972203	0.595245	Wilcoxon rank sum test with continuity correction	two.sided	0.428119	Non-significant
TIGAR	OID20894	Q9NQ88	Neurology	0.174933	1507	0.167987	-0.0646262	0.435426	Wilcoxon rank sum test with continuity correction	two.sided	0.428843	Non-significant
PDCD5	OID21021	O14737	Neurology	0.196144	1507	0.167988	-0.0921345	0.461302	Wilcoxon rank sum test with continuity correction	two.sided	0.428843	Non-significant
PRL	OID21033	P01236	Neurology	0.198275	1507	0.167988	-0.0862362	0.510778	Wilcoxon rank sum test with continuity correction	two.sided	0.428843	Non-significant
EPHB6	OID20982	O15197	Neurology	-0.0867008	1095	0.170062	-0.204507	0.0363537	Wilcoxon rank sum test with continuity correction	two.sided	0.432614	Non-significant
APP	OID21070	P05067	Neurology	0.171561	1505	0.172155	-0.069341	0.403113	Wilcoxon rank sum test with continuity correction	two.sided	0.434886	Non-significant
FGD3	OID31040	Q5JSP0	Neurology_II	0.310975	1505	0.172155	-0.0971066	0.675702	Wilcoxon rank sum test with continuity correction	two.sided	0.434886	Non-significant
CCAR2	OID31077	Q8N163	Neurology_II	0.335245	1504	0.174267	-0.140238	0.790714	Wilcoxon rank sum test with continuity correction	two.sided	0.437175	Non-significant
SMARCA2	OID20796	P51531	Neurology	0.264055	1504	0.174267	-0.110904	0.654764	Wilcoxon rank sum test with continuity correction	two.sided	0.437175	Non-significant
SLC1A4	OID30926	P43007	Neurology_II	0.268868	1503.5	0.175329	-0.105148	0.648642	Wilcoxon rank sum test with continuity correction	two.sided	0.437976	Non-significant
LMNB2	OID31109	Q03252	Neurology_II	0.115023	1503	0.176399	-0.0553481	0.289143	Wilcoxon rank sum test with continuity correction	two.sided	0.437976	Non-significant
SCN3A	OID30903	Q9NY46	Neurology_II	0.124026	1503	0.176399	-0.053122	0.297451	Wilcoxon rank sum test with continuity correction	two.sided	0.437976	Non-significant
PSMD5	OID30918	Q16401	Neurology_II	-0.0815951	1099	0.178548	-0.197733	0.0423132	Wilcoxon rank sum test with continuity correction	two.sided	0.440038	Non-significant
TST	OID20868	Q16762	Neurology	0.172116	1502	0.17855	-0.0758292	0.404449	Wilcoxon rank sum test with continuity correction	two.sided	0.440038	Non-significant
FGR	OID20828	P09769	Neurology	0.303164	1501	0.180719	-0.145739	0.753613	Wilcoxon rank sum test with continuity correction	two.sided	0.440038	Non-significant
CASC3	OID30921	O15234	Neurology_II	0.26348	1501	0.18072	-0.150922	0.70188	Wilcoxon rank sum test with continuity correction	two.sided	0.440038	Non-significant
PIK3IP1	OID21094	Q96FE7	Neurology	-0.0681305	1100	0.18072	-0.161217	0.0345185	Wilcoxon rank sum test with continuity correction	two.sided	0.440038	Non-significant
GABRA4	OID30803	P48169	Neurology_II	-0.198855	1101	0.182909	-0.460427	0.0940375	Wilcoxon rank sum test with continuity correction	two.sided	0.440038	Non-significant
CALCA	OID20983	P01258	Neurology	-0.183359	1101	0.18291	-0.462053	0.083437	Wilcoxon rank sum test with continuity correction	two.sided	0.440038	Non-significant
CD300LG	OID21130	Q6UXG3	Neurology	-0.0751135	1101	0.18291	-0.186656	0.0372508	Wilcoxon rank sum test with continuity correction	two.sided	0.440038	Non-significant
TFAP2A	OID30848	P05549	Neurology_II	0.143954	1500	0.18291	-0.0638409	0.358967	Wilcoxon rank sum test with continuity correction	two.sided	0.440038	Non-significant
MAX	OID20877	P61244	Neurology	0.242235	1499	0.185119	-0.111219	0.596527	Wilcoxon rank sum test with continuity correction	two.sided	0.440038	Non-significant
MFGE8	OID21134	Q08431	Neurology	-0.118251	1102	0.185119	-0.298013	0.0680647	Wilcoxon rank sum test with continuity correction	two.sided	0.440038	Non-significant
PRDX1	OID20962	Q06830	Neurology	0.142437	1499	0.185119	-0.0662314	0.378926	Wilcoxon rank sum test with continuity correction	two.sided	0.440038	Non-significant
SEMA4D	OID21020	Q92854	Neurology	0.096555	1499	0.185119	-0.0453323	0.239367	Wilcoxon rank sum test with continuity correction	two.sided	0.440038	Non-significant
ECE1	OID20891	P42892	Neurology	0.081593	1498	0.187349	-0.0408299	0.186043	Wilcoxon rank sum test with continuity correction	two.sided	0.442436	Non-significant
THY1	OID21050	P04216	Neurology	-0.0861833	1103	0.187349	-0.211173	0.0420173	Wilcoxon rank sum test with continuity correction	two.sided	0.442436	Non-significant
ING1	OID20853	Q9UK53	Neurology	0.321316	1497	0.189598	-0.136747	0.79878	Wilcoxon rank sum test with continuity correction	two.sided	0.444849	Non-significant
SOX2	OID30981	P48431	Neurology_II	0.122633	1497	0.189598	-0.068617	0.332467	Wilcoxon rank sum test with continuity correction	two.sided	0.444849	Non-significant
LRPAP1	OID21059	P30533	Neurology	0.160268	1496	0.191866	-0.083848	0.377435	Wilcoxon rank sum test with continuity correction	two.sided	0.44872	Non-significant
CUZD1	OID30914	Q86UP6	Neurology_II	0.123654	1495	0.194155	-0.0705202	0.315854	Wilcoxon rank sum test with continuity correction	two.sided	0.451161	Non-significant
SCARB1	OID20805	Q8WTV0	Neurology	0.152876	1495	0.194155	-0.0644454	0.39053	Wilcoxon rank sum test with continuity correction	two.sided	0.451161	Non-significant
ELAVL4	OID30854	P26378	Neurology_II	0.207368	1494	0.196464	-0.117178	0.512919	Wilcoxon rank sum test with continuity correction	two.sided	0.455068	Non-significant
CDCP1	OID20940	Q9H5V8	Neurology	0.146907	1493	0.198791	-0.0917461	0.350137	Wilcoxon rank sum test with continuity correction	two.sided	0.457535	Non-significant
TTF2	OID30942	Q9UNY4	Neurology_II	0.253796	1493	0.198791	-0.132719	0.551438	Wilcoxon rank sum test with continuity correction	two.sided	0.457535	Non-significant
ELAC1	OID31029	Q9H777	Neurology_II	0.222735	1492	0.201141	-0.127065	0.557123	Wilcoxon rank sum test with continuity correction	two.sided	0.461479	Non-significant
RBM17	OID31034	Q96I25	Neurology_II	0.24133	1491	0.20351	-0.115437	0.566521	Wilcoxon rank sum test with continuity correction	two.sided	0.465441	Non-significant
CRYGD	OID31144	P07320	Neurology_II	0.266249	1490	0.205899	-0.149146	0.6746	Wilcoxon rank sum test with continuity correction	two.sided	0.467953	Non-significant
S100G	OID31051	P29377	Neurology_II	-0.151201	1111	0.205899	-0.352415	0.0922488	Wilcoxon rank sum test with continuity correction	two.sided	0.467953	Non-significant
PBLD	OID20839	P30039	Neurology	0.21316	1489	0.208309	-0.104805	0.507642	Wilcoxon rank sum test with continuity correction	two.sided	0.471921	Non-significant
PLXDC2	OID31101	Q6UX71	Neurology_II	-0.066981	1113	0.210738	-0.183248	0.0450804	Wilcoxon rank sum test with continuity correction	two.sided	0.471921	Non-significant
TDGF1	OID20816	P13385	Neurology	-0.278436	1113	0.210739	-0.813128	0.134103	Wilcoxon rank sum test with continuity correction	two.sided	0.471921	Non-significant
GP6	OID21091	Q9HCN6	Neurology	0.136564	1487.5	0.21196	-0.0741604	0.318808	Wilcoxon rank sum test with continuity correction	two.sided	0.471921	Non-significant
TMSB10	OID21118	P63313	Neurology	0.234981	1487	0.213189	-0.16474	0.62411	Wilcoxon rank sum test with continuity correction	two.sided	0.471921	Non-significant
FOSB	OID20791	P53539	Neurology	0.094498	1486	0.215659	-0.0521203	0.223741	Wilcoxon rank sum test with continuity correction	two.sided	0.471921	Non-significant
C1QBP	OID31007	Q07021	Neurology_II	0.16098	1486	0.21566	-0.0837295	0.3777	Wilcoxon rank sum test with continuity correction	two.sided	0.471921	Non-significant
CABP2	OID30916	Q9NPB3	Neurology_II	0.235035	1486	0.21566	-0.12209	0.57296	Wilcoxon rank sum test with continuity correction	two.sided	0.471921	Non-significant
CHCHD10	OID31116	Q8WYQ3	Neurology_II	0.153046	1486	0.21566	-0.101229	0.401216	Wilcoxon rank sum test with continuity correction	two.sided	0.471921	Non-significant
FMNL1	OID20884	O95466	Neurology	0.278205	1486	0.21566	-0.168423	0.823403	Wilcoxon rank sum test with continuity correction	two.sided	0.471921	Non-significant
PRND	OID31124	Q9UKY0	Neurology_II	-0.126829	1115	0.21566	-0.355206	0.0875413	Wilcoxon rank sum test with continuity correction	two.sided	0.471921	Non-significant
LXN	OID21003	Q9BS40	Neurology	0.076642	1485.5	0.216902	-0.0474313	0.202857	Wilcoxon rank sum test with continuity correction	two.sided	0.471921	Non-significant
MN1	OID30908	Q10571	Neurology_II	0.196823	1485	0.218152	-0.109274	0.493729	Wilcoxon rank sum test with continuity correction	two.sided	0.471921	Non-significant
STC2	OID21157	O76061	Neurology	-0.0776555	1116	0.218152	-0.185263	0.0441326	Wilcoxon rank sum test with continuity correction	two.sided	0.471921	Non-significant
TDO2	OID30910	P48775	Neurology_II	0.138284	1485	0.218152	-0.084	0.356905	Wilcoxon rank sum test with continuity correction	two.sided	0.471921	Non-significant
KCNC4	OID30813	Q03721	Neurology_II	0.119808	1484	0.220661	-0.0771462	0.316821	Wilcoxon rank sum test with continuity correction	two.sided	0.471921	Non-significant
AKT2	OID31052	P31751	Neurology_II	0.298638	1484	0.220664	-0.17171	0.724647	Wilcoxon rank sum test with continuity correction	two.sided	0.471921	Non-significant
SETMAR	OID20948	Q53H47	Neurology	0.151012	1484	0.220664	-0.101649	0.364109	Wilcoxon rank sum test with continuity correction	two.sided	0.471921	Non-significant
TNR	OID20957	Q92752	Neurology	0.12347	1484	0.220664	-0.061626	0.29311	Wilcoxon rank sum test with continuity correction	two.sided	0.471921	Non-significant
USP28	OID31084	Q96RU2	Neurology_II	0.166027	1484	0.220664	-0.0985558	0.439621	Wilcoxon rank sum test with continuity correction	two.sided	0.471921	Non-significant
ALDH5A1	OID31047	P51649	Neurology_II	0.153307	1483	0.223196	-0.0977034	0.395494	Wilcoxon rank sum test with continuity correction	two.sided	0.474538	Non-significant
PCBP2	OID31003	Q15366	Neurology_II	0.17548	1483	0.223196	-0.115428	0.475113	Wilcoxon rank sum test with continuity correction	two.sided	0.474538	Non-significant
TMPRSS11B	OID30852	Q86T26	Neurology_II	0.190447	1482	0.22575	-0.133347	0.51326	Wilcoxon rank sum test with continuity correction	two.sided	0.478563	Non-significant
BATF	OID30896	Q16520	Neurology_II	0.249449	1481	0.228324	-0.134603	0.693046	Wilcoxon rank sum test with continuity correction	two.sided	0.482609	Non-significant
ATP5PO	OID20811	P48047	Neurology	0.144808	1479	0.233535	-0.0931266	0.375837	Wilcoxon rank sum test with continuity correction	two.sided	0.487934	Non-significant
CLPP	OID20910	Q16740	Neurology	0.242033	1479	0.233535	-0.142213	0.614304	Wilcoxon rank sum test with continuity correction	two.sided	0.487934	Non-significant
MAP4K5	OID20899	Q9Y4K4	Neurology	0.184456	1479	0.233535	-0.135546	0.483731	Wilcoxon rank sum test with continuity correction	two.sided	0.487934	Non-significant
SIGLEC15	OID20812	Q6ZMC9	Neurology	-0.0890836	1122	0.233535	-0.23387	0.0584518	Wilcoxon rank sum test with continuity correction	two.sided	0.487934	Non-significant
CHGB	OID21038	P05060	Neurology	-0.0806115	1125	0.241509	-0.228901	0.0423489	Wilcoxon rank sum test with continuity correction	two.sided	0.503143	Non-significant
FYB1	OID21140	O15117	Neurology	0.207975	1475	0.244209	-0.134247	0.548118	Wilcoxon rank sum test with continuity correction	two.sided	0.507311	Non-significant
GIPC2	OID31153	Q8TF65	Neurology_II	0.0823571	1474	0.24693	-0.0579369	0.223048	Wilcoxon rank sum test with continuity correction	two.sided	0.511498	Non-significant
LMOD1	OID31014	P29536	Neurology_II	-0.077871	1128	0.249672	-0.200049	0.0465306	Wilcoxon rank sum test with continuity correction	two.sided	0.515705	Non-significant
CRYM	OID30815	Q14894	Neurology_II	0.332301	1472	0.252436	-0.251774	0.910347	Wilcoxon rank sum test with continuity correction	two.sided	0.516994	Non-significant
NOS3	OID20834	P29474	Neurology	0.14014	1472	0.252436	-0.0922234	0.357091	Wilcoxon rank sum test with continuity correction	two.sided	0.516994	Non-significant
TNFRSF8	OID21049	P28908	Neurology	-0.0938759	1129	0.252436	-0.27185	0.0794028	Wilcoxon rank sum test with continuity correction	two.sided	0.516994	Non-significant
NRXN3	OID30901	Q9Y4C0	Neurology_II	0.0994262	1470	0.258027	-0.0856183	0.277813	Wilcoxon rank sum test with continuity correction	two.sided	0.526956	Non-significant
KIAA0319	OID31094	Q5VV43	Neurology_II	0.0508812	1469	0.260853	-0.0431172	0.17447	Wilcoxon rank sum test with continuity correction	two.sided	0.531231	Non-significant
MRI1	OID30891	Q9BV20	Neurology_II	0.0656281	1468	0.263703	-0.0530157	0.193703	Wilcoxon rank sum test with continuity correction	two.sided	0.535531	Non-significant
FKBP7	OID20846	Q9Y680	Neurology	0.123724	1466	0.269464	-0.101465	0.329523	Wilcoxon rank sum test with continuity correction	two.sided	0.545703	Non-significant
MATN3	OID20979	O15232	Neurology	-0.08056	1136	0.272377	-0.218843	0.0601633	Wilcoxon rank sum test with continuity correction	two.sided	0.548538	Non-significant
RASA1	OID20826	P20936	Neurology	0.0666528	1465	0.272377	-0.0582177	0.172575	Wilcoxon rank sum test with continuity correction	two.sided	0.548538	Non-significant
EFNA4	OID20935	P52798	Neurology	-0.0659888	1136.5	0.273839	-0.18115	0.0446276	Wilcoxon rank sum test with continuity correction	two.sided	0.549954	Non-significant
OXT	OID21047	P01178	Neurology	0.430046	1464	0.275312	-0.361745	1.20242	Wilcoxon rank sum test with continuity correction	two.sided	0.551384	Non-significant
MFAP3L	OID30933	O75121	Neurology_II	0.113592	1463.5	0.276786	-0.093235	0.328115	Wilcoxon rank sum test with continuity correction	two.sided	0.552809	Non-significant
GPKOW	OID20890	Q92917	Neurology	0.0968474	1462	0.281245	-0.0793385	0.305452	Wilcoxon rank sum test with continuity correction	two.sided	0.560173	Non-significant
NRN1	OID30983	Q9NPD7	Neurology_II	-0.105917	1139.5	0.282741	-0.301815	0.100344	Wilcoxon rank sum test with continuity correction	two.sided	0.561609	Non-significant
SAG	OID30874	P10523	Neurology_II	0.177699	1461	0.284244	-0.143945	0.46663	Wilcoxon rank sum test with continuity correction	two.sided	0.563053	Non-significant
CNTNAP4	OID30911	Q9C0A0	Neurology_II	0.129856	1460	0.287265	-0.130445	0.387055	Wilcoxon rank sum test with continuity correction	two.sided	0.565943	Non-significant
LRTM2	OID31020	Q8N967	Neurology_II	-0.07772	1141	0.287265	-0.212226	0.0754857	Wilcoxon rank sum test with continuity correction	two.sided	0.565943	Non-significant
BCAT2	OID30844	O15382	Neurology_II	0.102258	1458	0.293371	-0.0951049	0.314926	Wilcoxon rank sum test with continuity correction	two.sided	0.574849	Non-significant
FZD8	OID30818	Q9H461	Neurology_II	0.0807712	1458	0.293371	-0.0655532	0.244063	Wilcoxon rank sum test with continuity correction	two.sided	0.574849	Non-significant
TXLNA	OID20952	P40222	Neurology	0.185449	1457	0.296457	-0.149641	0.512423	Wilcoxon rank sum test with continuity correction	two.sided	0.579329	Non-significant
TNFRSF1A	OID21155	P19438	Neurology	-0.0767012	1145	0.299564	-0.191144	0.057269	Wilcoxon rank sum test with continuity correction	two.sided	0.582262	Non-significant
VSTM1	OID20851	Q6UX27	Neurology	-0.175602	1145	0.299564	-0.445644	0.156424	Wilcoxon rank sum test with continuity correction	two.sided	0.582262	Non-significant
CLEC2L	OID30884	P0C7M8	Neurology_II	0.0979668	1455	0.302692	-0.0879303	0.301107	Wilcoxon rank sum test with continuity correction	two.sided	0.583516	Non-significant
EIF4B	OID21000	P23588	Neurology	0.0998912	1454.5	0.304263	-0.072029	0.29226	Wilcoxon rank sum test with continuity correction	two.sided	0.583516	Non-significant
FUT3_FUT5	OID21013	P21217_Q11128	Neurology	-0.133132	1146.5	0.304263	-0.416608	0.133052	Wilcoxon rank sum test with continuity correction	two.sided	0.583516	Non-significant
CCDC50	OID31001	Q8IVM0	Neurology_II	0.153163	1454	0.305843	-0.151007	0.568618	Wilcoxon rank sum test with continuity correction	two.sided	0.583516	Non-significant
CD3D	OID30827	P04234	Neurology_II	-0.074385	1147	0.305843	-0.240932	0.0957248	Wilcoxon rank sum test with continuity correction	two.sided	0.583516	Non-significant
NLGN1	OID30900	Q8N2Q7	Neurology_II	-0.142876	1147	0.305843	-0.421914	0.113019	Wilcoxon rank sum test with continuity correction	two.sided	0.583516	Non-significant
SATB1	OID31038	Q01826	Neurology_II	0.170332	1454	0.305843	-0.140721	0.488109	Wilcoxon rank sum test with continuity correction	two.sided	0.583516	Non-significant
VTA1	OID21016	Q9NP79	Neurology	0.130334	1453.5	0.307425	-0.137517	0.423854	Wilcoxon rank sum test with continuity correction	two.sided	0.58495	Non-significant
BLOC1S2	OID30856	Q6QNY1	Neurology_II	0.184559	1453	0.309015	-0.15544	0.592655	Wilcoxon rank sum test with continuity correction	two.sided	0.58495	Non-significant
RBFOX3	OID30984	A6NFN3	Neurology_II	0.108135	1453	0.309015	-0.0744249	0.281203	Wilcoxon rank sum test with continuity correction	two.sided	0.58495	Non-significant
IL1R1	OID21116	P14778	Neurology	-0.0404769	1149	0.312206	-0.129438	0.0389374	Wilcoxon rank sum test with continuity correction	two.sided	0.589451	Non-significant
NXPH1	OID20849	P58417	Neurology	-0.0423776	1150	0.315424	-0.109381	0.0386383	Wilcoxon rank sum test with continuity correction	two.sided	0.59398	Non-significant
GNGT1	OID30920	P63211	Neurology_II	-0.098052	1151	0.318661	-0.286125	0.0921477	Wilcoxon rank sum test with continuity correction	two.sided	0.596902	Non-significant
ASGR1	OID20990	P07306	Neurology	-0.0664591	1152	0.32192	-0.207501	0.0683557	Wilcoxon rank sum test with continuity correction	two.sided	0.596902	Non-significant
PVR	OID21011	P15151	Neurology	-0.0593172	1152.5	0.323554	-0.218932	0.0677076	Wilcoxon rank sum test with continuity correction	two.sided	0.596902	Non-significant
SCN2A	OID30833	Q99250	Neurology_II	-0.0965331	1152.5	0.323556	-0.318742	0.106849	Wilcoxon rank sum test with continuity correction	two.sided	0.596902	Non-significant
S100A14	OID30987	Q9HCY8	Neurology_II	0.141472	1448	0.325199	-0.152901	0.395029	Wilcoxon rank sum test with continuity correction	two.sided	0.596902	Non-significant
TNFRSF10A	OID20967	O00220	Neurology	0.0831032	1448	0.325199	-0.0884228	0.220666	Wilcoxon rank sum test with continuity correction	two.sided	0.596902	Non-significant
CHP1	OID30869	Q99653	Neurology_II	0.163271	1448	0.3252	-0.176605	0.518811	Wilcoxon rank sum test with continuity correction	two.sided	0.596902	Non-significant
GLT8D2	OID20825	Q9H1C3	Neurology	-0.115178	1153	0.3252	-0.339748	0.106807	Wilcoxon rank sum test with continuity correction	two.sided	0.596902	Non-significant
KRT5	OID20860	P13647	Neurology	0.135573	1448	0.3252	-0.117653	0.352303	Wilcoxon rank sum test with continuity correction	two.sided	0.596902	Non-significant
FRZB	OID20968	Q92765	Neurology	0.0384374	1447.5	0.326847	-0.0373387	0.128312	Wilcoxon rank sum test with continuity correction	two.sided	0.596902	Non-significant
ARID3A	OID30861	Q99856	Neurology_II	0.0557138	1447	0.328502	-0.0647276	0.172838	Wilcoxon rank sum test with continuity correction	two.sided	0.596902	Non-significant
GNLY	OID21132	P22749	Neurology	0.165266	1447	0.328502	-0.134929	0.476703	Wilcoxon rank sum test with continuity correction	two.sided	0.596902	Non-significant
TNFRSF9	OID20985	Q07011	Neurology	-0.072283	1154	0.328502	-0.226247	0.0790227	Wilcoxon rank sum test with continuity correction	two.sided	0.596902	Non-significant
TSC22D1	OID31016	Q15714	Neurology_II	0.155554	1447	0.328502	-0.135512	0.427621	Wilcoxon rank sum test with continuity correction	two.sided	0.596902	Non-significant
MMP9	OID21103	P14780	Neurology	-0.124532	1155	0.331826	-0.417937	0.165032	Wilcoxon rank sum test with continuity correction	two.sided	0.601435	Non-significant
CDH23	OID31074	Q9H251	Neurology_II	0.0387408	1445	0.335171	-0.0471568	0.12183	Wilcoxon rank sum test with continuity correction	two.sided	0.602976	Non-significant
NDRG1	OID20792	Q92597	Neurology	0.118249	1445	0.335171	-0.137537	0.373245	Wilcoxon rank sum test with continuity correction	two.sided	0.602976	Non-significant
SORBS1	OID30978	Q9BX66	Neurology_II	0.0698737	1445	0.335171	-0.0795371	0.222036	Wilcoxon rank sum test with continuity correction	two.sided	0.602976	Non-significant
MYOM1	OID30834	P52179	Neurology_II	0.0935858	1444.5	0.336849	-0.101245	0.285029	Wilcoxon rank sum test with continuity correction	two.sided	0.603048	Non-significant
APRT	OID20927	P07741	Neurology	0.041304	1444	0.338538	-0.0477929	0.132936	Wilcoxon rank sum test with continuity correction	two.sided	0.603048	Non-significant
CNGB3	OID30805	Q9NQW8	Neurology_II	-0.0691362	1157	0.338538	-0.220245	0.0719975	Wilcoxon rank sum test with continuity correction	two.sided	0.603048	Non-significant
CRTAM	OID20914	O95727	Neurology	-0.0895474	1157	0.338538	-0.251543	0.0935431	Wilcoxon rank sum test with continuity correction	two.sided	0.603048	Non-significant
IPCEF1	OID20977	Q8WWN9	Neurology	0.242815	1442	0.345336	-0.228458	0.69781	Wilcoxon rank sum test with continuity correction	two.sided	0.613649	Non-significant
CXCL11	OID21042	O14625	Neurology	0.184327	1440	0.352223	-0.201437	0.528461	Wilcoxon rank sum test with continuity correction	two.sided	0.622833	Non-significant
VSIG4	OID21144	Q9Y279	Neurology	-0.0663586	1161	0.352223	-0.233806	0.0774244	Wilcoxon rank sum test with continuity correction	two.sided	0.622833	Non-significant
GART	OID31004	P22102	Neurology_II	0.0640507	1439	0.355698	-0.0820041	0.211635	Wilcoxon rank sum test with continuity correction	two.sided	0.625925	Non-significant
SLC44A4	OID30897	Q53GD3	Neurology_II	0.148528	1439	0.355698	-0.160763	0.460827	Wilcoxon rank sum test with continuity correction	two.sided	0.625925	Non-significant
AP2B1	OID30949	P63010	Neurology_II	0.171093	1438	0.359195	-0.195863	0.51096	Wilcoxon rank sum test with continuity correction	two.sided	0.629024	Non-significant
DSC2	OID21079	Q02487	Neurology	-0.0563287	1163	0.359195	-0.182802	0.0745052	Wilcoxon rank sum test with continuity correction	two.sided	0.629024	Non-significant
CLPS	OID21156	P04118	Neurology	0.135699	1437	0.362713	-0.130428	0.435932	Wilcoxon rank sum test with continuity correction	two.sided	0.630616	Non-significant
TSPAN7	OID30810	P41732	Neurology_II	0.194809	1437	0.362713	-0.203944	0.576741	Wilcoxon rank sum test with continuity correction	two.sided	0.630616	Non-significant
UROS	OID30964	P10746	Neurology_II	0.161491	1437	0.362713	-0.222737	0.524224	Wilcoxon rank sum test with continuity correction	two.sided	0.630616	Non-significant
IL34	OID20809	Q6ZMJ4	Neurology	0.0824561	1436.5	0.364479	-0.0892372	0.246925	Wilcoxon rank sum test with continuity correction	two.sided	0.63217	Non-significant
GBP1	OID31128	P32455	Neurology_II	0.24939	1436	0.366251	-0.21771	0.746649	Wilcoxon rank sum test with continuity correction	two.sided	0.633728	Non-significant
SNCG	OID20971	O76070	Neurology	0.138453	1435.5	0.368029	-0.179745	0.433239	Wilcoxon rank sum test with continuity correction	two.sided	0.633841	Non-significant
DOCK9	OID30836	Q9BZ29	Neurology_II	-0.147008	1166	0.369813	-0.46872	0.161659	Wilcoxon rank sum test with continuity correction	two.sided	0.633841	Non-significant
IDI2	OID20823	Q9BXS1	Neurology	0.0675349	1435	0.369813	-0.0741302	0.227278	Wilcoxon rank sum test with continuity correction	two.sided	0.633841	Non-significant
IL18RAP	OID20900	O95256	Neurology	0.264558	1435	0.369813	-0.24186	0.777512	Wilcoxon rank sum test with continuity correction	two.sided	0.633841	Non-significant
BRK1	OID20883	Q8WUW1	Neurology	0.0754191	1434.5	0.371601	-0.0964823	0.25793	Wilcoxon rank sum test with continuity correction	two.sided	0.635402	Non-significant
SUSD2	OID21098	Q9UGT4	Neurology	-0.0469946	1167	0.373396	-0.149749	0.0653509	Wilcoxon rank sum test with continuity correction	two.sided	0.63697	Non-significant
ARHGEF5	OID30871	Q12774	Neurology_II	0.115436	1433	0.377	-0.143961	0.359513	Wilcoxon rank sum test with continuity correction	two.sided	0.637306	Non-significant
CNTN3	OID21092	Q9P232	Neurology	0.0826917	1433	0.377	-0.0958322	0.242219	Wilcoxon rank sum test with continuity correction	two.sided	0.637306	Non-significant
DNLZ	OID30822	Q5SXM8	Neurology_II	-0.159436	1168.5	0.378809	-0.47983	0.16813	Wilcoxon rank sum test with continuity correction	two.sided	0.637306	Non-significant
LDLRAP1	OID31068	Q5SW96	Neurology_II	0.139267	1432	0.380624	-0.163946	0.413927	Wilcoxon rank sum test with continuity correction	two.sided	0.637306	Non-significant
CX3CL1	OID20976	P78423	Neurology	-0.06799	1169	0.380625	-0.234265	0.082638	Wilcoxon rank sum test with continuity correction	two.sided	0.637306	Non-significant
STX1B	OID30934	P61266	Neurology_II	0.080273	1432	0.380625	-0.0939765	0.255531	Wilcoxon rank sum test with continuity correction	two.sided	0.637306	Non-significant
TBR1	OID30923	Q16650	Neurology_II	-0.0786968	1169	0.380625	-0.273246	0.100813	Wilcoxon rank sum test with continuity correction	two.sided	0.637306	Non-significant
WFIKKN1	OID20939	Q96NZ8	Neurology	0.0959622	1432	0.380625	-0.101149	0.263239	Wilcoxon rank sum test with continuity correction	two.sided	0.637306	Non-significant
FNDC1	OID31127	Q4ZHG4	Neurology_II	0.0941508	1430.5	0.386102	-0.125649	0.286067	Wilcoxon rank sum test with continuity correction	two.sided	0.644986	Non-significant
IFNGR2	OID20941	P38484	Neurology	0.0860596	1429	0.391629	-0.125301	0.300801	Wilcoxon rank sum test with continuity correction	two.sided	0.649728	Non-significant
IL6	OID20911	P05231	Neurology	-0.134446	1172	0.391629	-0.447184	0.166132	Wilcoxon rank sum test with continuity correction	two.sided	0.649728	Non-significant
SUMF2	OID21032	Q8NBJ7	Neurology	0.0792298	1429	0.391629	-0.109607	0.262666	Wilcoxon rank sum test with continuity correction	two.sided	0.649728	Non-significant
BAP18	OID31150	Q8IXM2	Neurology_II	0.27153	1428	0.39534	-0.284753	0.969428	Wilcoxon rank sum test with continuity correction	two.sided	0.651412	Non-significant
CCL2	OID21004	P13500	Neurology	-0.0728469	1173	0.39534	-0.241906	0.0873187	Wilcoxon rank sum test with continuity correction	two.sided	0.651412	Non-significant
LYPLA2	OID30817	O95372	Neurology_II	0.209226	1428	0.39534	-0.252753	0.621836	Wilcoxon rank sum test with continuity correction	two.sided	0.651412	Non-significant
ATXN2	OID30850	Q99700	Neurology_II	0.139958	1427	0.399071	-0.183445	0.469911	Wilcoxon rank sum test with continuity correction	two.sided	0.651637	Non-significant
FOLR2	OID21062	P14207	Neurology	-0.0642389	1174	0.399071	-0.197635	0.070539	Wilcoxon rank sum test with continuity correction	two.sided	0.651637	Non-significant
GRN	OID21159	P28799	Neurology	-0.0529621	1174	0.399071	-0.181219	0.0837752	Wilcoxon rank sum test with continuity correction	two.sided	0.651637	Non-significant
PAEP	OID20925	P09466	Neurology	-0.258711	1174	0.399071	-0.899835	0.333004	Wilcoxon rank sum test with continuity correction	two.sided	0.651637	Non-significant
CST5	OID20995	P28325	Neurology	-0.0999047	1175	0.402824	-0.329148	0.118425	Wilcoxon rank sum test with continuity correction	two.sided	0.654815	Non-significant
TPSD1	OID30982	Q9BZJ3	Neurology_II	0.0679908	1426	0.402824	-0.0897202	0.217686	Wilcoxon rank sum test with continuity correction	two.sided	0.654815	Non-significant
PCDH12	OID31045	Q9NPG4	Neurology_II	0.0371959	1425	0.406596	-0.0551054	0.130509	Wilcoxon rank sum test with continuity correction	two.sided	0.656533	Non-significant
DRAXIN	OID20917	Q8NBI3	Neurology	0.0839435	1425	0.406598	-0.109142	0.278937	Wilcoxon rank sum test with continuity correction	two.sided	0.656533	Non-significant
XRCC4	OID20869	Q13426	Neurology	0.0892946	1425	0.406598	-0.133536	0.346402	Wilcoxon rank sum test with continuity correction	two.sided	0.656533	Non-significant
GRIK2	OID30977	Q13002	Neurology_II	0.0594509	1424	0.410391	-0.0814258	0.191	Wilcoxon rank sum test with continuity correction	two.sided	0.658262	Non-significant
CCN5	OID21068	O76076	Neurology	0.0571468	1424	0.410393	-0.090037	0.1957	Wilcoxon rank sum test with continuity correction	two.sided	0.658262	Non-significant
HDAC9	OID30832	Q9UKV0	Neurology_II	-0.170437	1177	0.410393	-0.552601	0.256035	Wilcoxon rank sum test with continuity correction	two.sided	0.658262	Non-significant
B4GAT1	OID21127	O43505	Neurology	0.0328411	1423.5	0.412295	-0.048539	0.108747	Wilcoxon rank sum test with continuity correction	two.sided	0.658555	Non-significant
NAAA	OID20931	Q02083	Neurology	0.119351	1423	0.414208	-0.204944	0.401544	Wilcoxon rank sum test with continuity correction	two.sided	0.658555	Non-significant
SEZ6	OID30968	Q53EL9	Neurology_II	-0.0795687	1178	0.414208	-0.241641	0.105843	Wilcoxon rank sum test with continuity correction	two.sided	0.658555	Non-significant
TNFRSF21	OID21052	O75509	Neurology	-0.0484203	1178	0.414208	-0.164109	0.0685074	Wilcoxon rank sum test with continuity correction	two.sided	0.658555	Non-significant
CBLN1	OID30851	P23435	Neurology_II	-0.149351	1180	0.421903	-0.588443	0.200606	Wilcoxon rank sum test with continuity correction	two.sided	0.66932	Non-significant
LYPD1	OID20821	Q8N2G4	Neurology	0.114921	1420	0.42578	-0.205668	0.364407	Wilcoxon rank sum test with continuity correction	two.sided	0.669612	Non-significant
HAVCR2	OID21137	Q8TDQ0	Neurology	-0.0638614	1181	0.425781	-0.199632	0.0884351	Wilcoxon rank sum test with continuity correction	two.sided	0.669612	Non-significant
HSD17B14	OID31098	Q9BPX1	Neurology_II	0.0892504	1420	0.425781	-0.154479	0.35125	Wilcoxon rank sum test with continuity correction	two.sided	0.669612	Non-significant
NID2	OID21085	Q14112	Neurology	0.120144	1420	0.425781	-0.173629	0.413151	Wilcoxon rank sum test with continuity correction	two.sided	0.669612	Non-significant
ADGRB3	OID20974	O60242	Neurology	-0.0621849	1182	0.429677	-0.212031	0.0896666	Wilcoxon rank sum test with continuity correction	two.sided	0.671375	Non-significant
NPM1	OID20961	P06748	Neurology	0.229059	1419	0.42968	-0.366106	0.911003	Wilcoxon rank sum test with continuity correction	two.sided	0.671375	Non-significant
PTS	OID20847	Q03393	Neurology	0.114165	1419	0.42968	-0.158109	0.356589	Wilcoxon rank sum test with continuity correction	two.sided	0.671375	Non-significant
ARMCX2	OID30792	Q7L311	Neurology_II	0.085626	1417	0.43754	-0.137546	0.314865	Wilcoxon rank sum test with continuity correction	two.sided	0.679264	Non-significant
CD74	OID21040	P04233	Neurology	-0.0488522	1184	0.43754	-0.155879	0.0648137	Wilcoxon rank sum test with continuity correction	two.sided	0.679264	Non-significant
PXN	OID20822	P49023	Neurology	0.141403	1417	0.43754	-0.214942	0.61641	Wilcoxon rank sum test with continuity correction	two.sided	0.679264	Non-significant
NEFL	OID20871	P07196	Neurology	-0.0780751	1184.5	0.439517	-0.293401	0.12493	Wilcoxon rank sum test with continuity correction	two.sided	0.680875	Non-significant
DEFB116	OID30823	Q30KQ4	Neurology_II	-0.128001	1185	0.441501	-0.451117	0.220051	Wilcoxon rank sum test with continuity correction	two.sided	0.682491	Non-significant
TXNL1	OID30872	O43396	Neurology_II	0.0980374	1415	0.445482	-0.172995	0.365921	Wilcoxon rank sum test with continuity correction	two.sided	0.68718	Non-significant
CPM	OID21054	P14384	Neurology	0.0596013	1414.5	0.447479	-0.0980469	0.217017	Wilcoxon rank sum test with continuity correction	two.sided	0.688795	Non-significant
CCS	OID20973	O14618	Neurology	0.0788281	1413	0.453506	-0.132227	0.292272	Wilcoxon rank sum test with continuity correction	two.sided	0.693653	Non-significant
CLGN	OID30957	O14967	Neurology_II	0.0800763	1413	0.453506	-0.166504	0.329094	Wilcoxon rank sum test with continuity correction	two.sided	0.693653	Non-significant
NTRK3	OID21057	Q16288	Neurology	-0.0431793	1188	0.453506	-0.140323	0.0574573	Wilcoxon rank sum test with continuity correction	two.sided	0.693653	Non-significant
AGR2	OID20896	O95994	Neurology	-0.148927	1189	0.457548	-0.517247	0.250852	Wilcoxon rank sum test with continuity correction	two.sided	0.695435	Non-significant
FUT8	OID20992	Q9BYC5	Neurology	0.0867547	1412	0.457548	-0.149344	0.30343	Wilcoxon rank sum test with continuity correction	two.sided	0.695435	Non-significant
MMP3	OID21083	P08254	Neurology	0.115453	1412	0.457548	-0.200574	0.404428	Wilcoxon rank sum test with continuity correction	two.sided	0.695435	Non-significant
DOK1	OID31111	Q99704	Neurology_II	0.0982057	1411	0.46161	-0.151542	0.355123	Wilcoxon rank sum test with continuity correction	two.sided	0.695774	Non-significant
FLRT2	OID20946	O43155	Neurology	-0.0428683	1190	0.46161	-0.168617	0.0774363	Wilcoxon rank sum test with continuity correction	two.sided	0.695774	Non-significant
HSP90B1	OID20829	P14625	Neurology	-0.103315	1190	0.46161	-0.359449	0.16824	Wilcoxon rank sum test with continuity correction	two.sided	0.695774	Non-significant
TNXB	OID21107	P22105	Neurology	-0.0407001	1190	0.46161	-0.143745	0.0654245	Wilcoxon rank sum test with continuity correction	two.sided	0.695774	Non-significant
CRIP2	OID20901	P52943	Neurology	0.057422	1410	0.465691	-0.102872	0.207333	Wilcoxon rank sum test with continuity correction	two.sided	0.699019	Non-significant
CTRL	OID31157	P40313	Neurology_II	-0.0940941	1191	0.465691	-0.307305	0.16404	Wilcoxon rank sum test with continuity correction	two.sided	0.699019	Non-significant
LELP1	OID30845	Q5T871	Neurology_II	-0.227236	1192	0.469795	-0.859013	0.451419	Wilcoxon rank sum test with continuity correction	two.sided	0.703722	Non-significant
MSR1	OID21063	P21757	Neurology	-0.0840091	1193	0.473916	-0.329153	0.155435	Wilcoxon rank sum test with continuity correction	two.sided	0.706976	Non-significant
NCAN	OID21055	O14594	Neurology	-0.0696448	1193	0.473917	-0.238753	0.108032	Wilcoxon rank sum test with continuity correction	two.sided	0.706976	Non-significant
AGBL2	OID30793	Q5U5Z8	Neurology_II	0.180748	1407	0.47806	-0.291512	0.668449	Wilcoxon rank sum test with continuity correction	two.sided	0.710232	Non-significant
S100A16	OID20878	Q96FQ6	Neurology	0.10958	1407	0.47806	-0.167125	0.403634	Wilcoxon rank sum test with continuity correction	two.sided	0.710232	Non-significant
PIGR	OID21102	P01833	Neurology	-0.0449653	1194.5	0.480136	-0.179122	0.0777215	Wilcoxon rank sum test with continuity correction	two.sided	0.71059	Non-significant
IL17RA	OID21089	Q96F46	Neurology	0.0471751	1406	0.482221	-0.0770822	0.153426	Wilcoxon rank sum test with continuity correction	two.sided	0.71059	Non-significant
LAIR2	OID20965	Q6ISS4	Neurology	0.134766	1406	0.482221	-0.242222	0.505358	Wilcoxon rank sum test with continuity correction	two.sided	0.71059	Non-significant
SCN2B	OID30948	O60939	Neurology_II	-0.0794782	1195	0.482221	-0.309753	0.136046	Wilcoxon rank sum test with continuity correction	two.sided	0.71059	Non-significant
ANXA10	OID20886	Q9UJ72	Neurology	0.144289	1405	0.486403	-0.246813	0.581654	Wilcoxon rank sum test with continuity correction	two.sided	0.715298	Non-significant
CRYBB2	OID31081	P43320	Neurology_II	-0.0506206	1197	0.490604	-0.185003	0.0769001	Wilcoxon rank sum test with continuity correction	two.sided	0.718561	Non-significant
RBP1	OID30913	P09455	Neurology_II	0.100325	1404	0.490604	-0.171923	0.372632	Wilcoxon rank sum test with continuity correction	two.sided	0.718561	Non-significant
HJV	OID31006	Q6ZVN8	Neurology_II	0.0625752	1403	0.494822	-0.103211	0.239507	Wilcoxon rank sum test with continuity correction	two.sided	0.721826	Non-significant
FGFBP3	OID31108	Q8TAT2	Neurology_II	0.0552713	1403	0.494824	-0.101842	0.209633	Wilcoxon rank sum test with continuity correction	two.sided	0.721826	Non-significant
CDKL5	OID30796	O76039	Neurology_II	0.0590485	1402.5	0.49694	-0.138214	0.242043	Wilcoxon rank sum test with continuity correction	two.sided	0.722008	Non-significant
WARS	OID21084	P23381	Neurology	0.0483668	1402.5	0.49694	-0.0835556	0.179177	Wilcoxon rank sum test with continuity correction	two.sided	0.722008	Non-significant
TNFRSF1B	OID21145	P20333	Neurology	-0.0420754	1199	0.499063	-0.163787	0.084937	Wilcoxon rank sum test with continuity correction	two.sided	0.722198	Non-significant
SIGLEC5	OID21082	O15389	Neurology	0.106899	1402	0.499064	-0.168428	0.394599	Wilcoxon rank sum test with continuity correction	two.sided	0.722198	Non-significant
IDO1	OID31050	P14902	Neurology_II	0.0962764	1401.5	0.50119	-0.186727	0.345128	Wilcoxon rank sum test with continuity correction	two.sided	0.72383	Non-significant
NLGN2	OID30878	Q8NFZ4	Neurology_II	0.0516401	1400	0.507601	-0.096817	0.198402	Wilcoxon rank sum test with continuity correction	two.sided	0.731631	Non-significant
CLSPN	OID20831	Q9HAW4	Neurology	-0.0322631	1202	0.511898	-0.143434	0.0602584	Wilcoxon rank sum test with continuity correction	two.sided	0.736361	Non-significant
ACVRL1	OID20999	P37023	Neurology	-0.0384582	1203	0.516214	-0.149617	0.075302	Wilcoxon rank sum test with continuity correction	two.sided	0.739635	Non-significant
ADGRV1	OID30877	Q8WXG9	Neurology_II	0.111067	1398	0.516214	-0.203238	0.411633	Wilcoxon rank sum test with continuity correction	two.sided	0.739635	Non-significant
PILRA	OID21129	Q9UKJ1	Neurology	-0.0551575	1204	0.520544	-0.220954	0.108202	Wilcoxon rank sum test with continuity correction	two.sided	0.741449	Non-significant
IL7R	OID21136	P16871	Neurology	0.0650185	1397	0.520549	-0.143753	0.267133	Wilcoxon rank sum test with continuity correction	two.sided	0.741449	Non-significant
LRP2	OID30960	P98164	Neurology_II	-0.0784403	1204	0.520549	-0.313838	0.158132	Wilcoxon rank sum test with continuity correction	two.sided	0.741449	Non-significant
TMCO5A	OID30940	Q8N6Q1	Neurology_II	0.0667375	1396	0.524902	-0.122875	0.276522	Wilcoxon rank sum test with continuity correction	two.sided	0.746184	Non-significant
BCAN	OID20998	Q96GW7	Neurology	-0.0379307	1205.5	0.527082	-0.165431	0.0912105	Wilcoxon rank sum test with continuity correction	two.sided	0.746544	Non-significant
AKT1S1	OID20895	Q96B36	Neurology	0.0900007	1395	0.529273	-0.176225	0.349035	Wilcoxon rank sum test with continuity correction	two.sided	0.746544	Non-significant
FKBP4	OID20960	Q02790	Neurology	0.0405403	1395	0.529274	-0.0925144	0.185691	Wilcoxon rank sum test with continuity correction	two.sided	0.746544	Non-significant
GAST	OID31083	P01350	Neurology_II	0.188621	1395	0.529274	-0.390048	0.806329	Wilcoxon rank sum test with continuity correction	two.sided	0.746544	Non-significant
KLRK1	OID31082	P26718	Neurology_II	0.0429238	1394	0.533665	-0.108529	0.178675	Wilcoxon rank sum test with continuity correction	two.sided	0.751275	Non-significant
CLEC11A	OID21112	Q9Y240	Neurology	0.0503844	1393	0.538073	-0.0994533	0.204029	Wilcoxon rank sum test with continuity correction	two.sided	0.756014	Non-significant
KIRREL1	OID30806	Q96J84	Neurology_II	-0.0440312	1209	0.5425	-0.206023	0.103404	Wilcoxon rank sum test with continuity correction	two.sided	0.756371	Non-significant
PHOSPHO1	OID20922	Q8TCT1	Neurology	0.0315201	1392	0.5425	-0.0640573	0.1283	Wilcoxon rank sum test with continuity correction	two.sided	0.756371	Non-significant
PRKAG3	OID30941	Q9UGI9	Neurology_II	0.0520666	1392	0.5425	-0.140748	0.246857	Wilcoxon rank sum test with continuity correction	two.sided	0.756371	Non-significant
RSPO1	OID20938	Q2MKA7	Neurology	-0.0402933	1209	0.5425	-0.172315	0.0919602	Wilcoxon rank sum test with continuity correction	two.sided	0.756371	Non-significant
CALB2	OID20801	P22676	Neurology	0.0621978	1391.5	0.544717	-0.144154	0.260324	Wilcoxon rank sum test with continuity correction	two.sided	0.758004	Non-significant
ODAM	OID20793	A1E959	Neurology	0.0675479	1391	0.546945	-0.155766	0.29253	Wilcoxon rank sum test with continuity correction	two.sided	0.759646	Non-significant
INPP5J	OID30975	Q15735	Neurology_II	0.0517024	1390.5	0.549174	-0.12171	0.226211	Wilcoxon rank sum test with continuity correction	two.sided	0.761283	Non-significant
NGF	OID20920	P01138	Neurology	-0.0139191	1211	0.551407	-0.0596243	0.0351429	Wilcoxon rank sum test with continuity correction	two.sided	0.761469	Non-significant
ADAM8	OID21039	P78325	Neurology	-0.0394443	1211	0.551408	-0.169259	0.0920256	Wilcoxon rank sum test with continuity correction	two.sided	0.761469	Non-significant
PALM2	OID31096	Q8IXS6	Neurology_II	0.0610065	1389	0.555889	-0.149052	0.258411	Wilcoxon rank sum test with continuity correction	two.sided	0.766197	Non-significant
APOH	OID21072	P02749	Neurology	0.0219145	1388.5	0.558134	-0.0565434	0.094133	Wilcoxon rank sum test with continuity correction	two.sided	0.766379	Non-significant
TJP3	OID30798	O95049	Neurology_II	0.0384305	1388.5	0.558135	-0.0853276	0.161212	Wilcoxon rank sum test with continuity correction	two.sided	0.766379	Non-significant
C2orf69	OID30883	Q8N8R5	Neurology_II	0.113909	1388	0.560388	-0.215975	0.410419	Wilcoxon rank sum test with continuity correction	two.sided	0.768017	Non-significant
AMIGO1	OID30881	Q86WK6	Neurology_II	0.0437976	1387	0.564904	-0.110341	0.196208	Wilcoxon rank sum test with continuity correction	two.sided	0.768397	Non-significant
KRT14	OID20800	P02533	Neurology	-0.0521452	1214	0.564904	-0.236028	0.123455	Wilcoxon rank sum test with continuity correction	two.sided	0.768397	Non-significant
PPP1R14D	OID30997	Q9NXH3	Neurology_II	0.0630416	1387	0.564904	-0.134634	0.236922	Wilcoxon rank sum test with continuity correction	two.sided	0.768397	Non-significant
SYNGAP1	OID30797	Q96PV0	Neurology_II	0.0553536	1387	0.564904	-0.178901	0.264764	Wilcoxon rank sum test with continuity correction	two.sided	0.768397	Non-significant
CDH4	OID30875	P55283	Neurology_II	0.0560846	1386	0.569437	-0.114423	0.246943	Wilcoxon rank sum test with continuity correction	two.sided	0.771668	Non-significant
DCC	OID30953	P43146	Neurology_II	-0.0267903	1215	0.569437	-0.104847	0.0677323	Wilcoxon rank sum test with continuity correction	two.sided	0.771668	Non-significant
PLA2G7	OID21105	Q13093	Neurology	0.0504212	1385	0.573988	-0.096222	0.223807	Wilcoxon rank sum test with continuity correction	two.sided	0.776383	Non-significant
FCRL5	OID21111	Q96RD9	Neurology	-0.0549902	1217	0.578555	-0.274516	0.148823	Wilcoxon rank sum test with continuity correction	two.sided	0.779653	Non-significant
MMP8	OID21019	P22894	Neurology	-0.0934317	1217	0.578556	-0.473001	0.268213	Wilcoxon rank sum test with continuity correction	two.sided	0.779653	Non-significant
DEFB118	OID30858	Q96PH6	Neurology_II	-0.0731495	1218	0.583141	-0.328259	0.192149	Wilcoxon rank sum test with continuity correction	two.sided	0.782921	Non-significant
KLB	OID20888	Q86Z14	Neurology	0.095023	1383	0.583141	-0.233309	0.396122	Wilcoxon rank sum test with continuity correction	two.sided	0.782921	Non-significant
[truncated: 905 more rows]

## Sheet: Table_3 DEP UK breathlessness
Assay	OlinkID	UniProt	Panel	estimate	statistic	p.value	conf.low	conf.high	method	alternative	Adjusted_pval	Threshold
IL19	OID20158	Q9UHD0	Cardiometabolic	-0.003	285	1	-0.3685	0.2929	Wilcoxon rank sum exact test	two.sided	1	Non-significant
SFTPD	OID20214	P35247	Cardiometabolic	-0.00125	285	1	-0.433	0.4994	Wilcoxon rank sum exact test	two.sided	1	Non-significant
ADH4	OID20117	P08319	Cardiometabolic	-0.01665	286	0.991895	-0.588	0.6339	Wilcoxon rank sum exact test	two.sided	0.994624	Non-significant
MEP1B	OID20168	Q16820	Cardiometabolic	-0.01175	286	0.991895	-0.7663	0.7596	Wilcoxon rank sum exact test	two.sided	0.994624	Non-significant
NIT1	OID30252	Q86X76	Cardiometabolic_II	-0.0003	286	0.991895	-0.0843	0.0814	Wilcoxon rank sum exact test	two.sided	0.994624	Non-significant
ADAM15	OID20109	Q13444	Cardiometabolic	0.0009	284	0.991895	-0.2306	0.2281	Wilcoxon rank sum exact test	two.sided	0.994624	Non-significant
ECHDC3	OID30293	Q96DC8	Cardiometabolic_II	0.00505	284	0.991895	-0.634	0.5404	Wilcoxon rank sum exact test	two.sided	0.994624	Non-significant
GNPDA1	OID30197	P46926	Cardiometabolic_II	0.0016	284	0.991895	-0.1417	0.1845	Wilcoxon rank sum exact test	two.sided	0.994624	Non-significant
GPR37	OID20095	O15354	Cardiometabolic	-0.0153861	286	0.991814	-0.533339	0.594572	Wilcoxon rank sum test with continuity correction	two.sided	0.994624	Non-significant
RNASE10	OID30238	Q5GAN6	Cardiometabolic_II	-0.0121492	286	0.991814	-0.329115	0.382181	Wilcoxon rank sum test with continuity correction	two.sided	0.994624	Non-significant
ACY3	OID30086	Q96HD9	Cardiometabolic_II	-0.0116	287	0.975689	-0.3756	0.3803	Wilcoxon rank sum exact test	two.sided	0.989259	Non-significant
EDIL3	OID20081	O43854	Cardiometabolic	0.00535	283	0.975689	-0.2351	0.2725	Wilcoxon rank sum exact test	two.sided	0.989259	Non-significant
RIPK4	OID30138	P57078	Cardiometabolic_II	-0.00445	287	0.975689	-0.2301	0.2332	Wilcoxon rank sum exact test	two.sided	0.989259	Non-significant
NOTCH3	OID20253	Q9UM47	Cardiometabolic	-0.0101066	287	0.975445	-0.180877	0.22185	Wilcoxon rank sum test with continuity correction	two.sided	0.989259	Non-significant
ANGPTL1	OID20211	O95841	Cardiometabolic	-0.01535	288	0.959493	-0.1861	0.2242	Wilcoxon rank sum exact test	two.sided	0.97828	Non-significant
COL3A1	OID30379	P02461	Cardiometabolic_II	0.01675	282	0.959493	-0.1761	0.156	Wilcoxon rank sum exact test	two.sided	0.97828	Non-significant
CTSZ	OID20365	Q9UBR2	Cardiometabolic	0.00775	282	0.959493	-0.2199	0.2098	Wilcoxon rank sum exact test	two.sided	0.97828	Non-significant
DMP1	OID30213	Q13316	Cardiometabolic_II	0.0139	282	0.959493	-0.449	0.435	Wilcoxon rank sum exact test	two.sided	0.97828	Non-significant
GSTA1	OID20166	P08263	Cardiometabolic	0.03065	282	0.959493	-0.6837	0.7591	Wilcoxon rank sum exact test	two.sided	0.97828	Non-significant
IL6R	OID20385	P08887	Cardiometabolic	0.00605	282	0.959493	-0.2447	0.2488	Wilcoxon rank sum exact test	two.sided	0.97828	Non-significant
MARCO	OID20210	Q9UEW3	Cardiometabolic	0.00695	282	0.959493	-0.1952	0.2064	Wilcoxon rank sum exact test	two.sided	0.97828	Non-significant
MB	OID20263	P02144	Cardiometabolic	0.0085	282	0.959493	-0.4092	0.3051	Wilcoxon rank sum exact test	two.sided	0.97828	Non-significant
NGFR	OID30300	P08138	Cardiometabolic_II	0.00455	282	0.959493	-0.1794	0.205	Wilcoxon rank sum exact test	two.sided	0.97828	Non-significant
NXPE4	OID30076	Q6UWF7	Cardiometabolic_II	0.00255	282	0.959493	-0.221	0.2506	Wilcoxon rank sum exact test	two.sided	0.97828	Non-significant
RYR1	OID30085	P21817	Cardiometabolic_II	0.00735	282	0.959493	-0.2211	0.2081	Wilcoxon rank sum exact test	two.sided	0.97828	Non-significant
SERPINB5	OID20064	P36952	Cardiometabolic	-0.0163	288	0.959493	-0.3188	0.5073	Wilcoxon rank sum exact test	two.sided	0.97828	Non-significant
TSLP	OID20056	Q969D9	Cardiometabolic	0.01995	282	0.959493	-0.3154	0.2765	Wilcoxon rank sum exact test	two.sided	0.97828	Non-significant
VASN	OID20345	Q6EMK4	Cardiometabolic	0.00405	282	0.959493	-0.158	0.1303	Wilcoxon rank sum exact test	two.sided	0.97828	Non-significant
GPNMB	OID20173	Q14956	Cardiometabolic	-0.00541554	288.5	0.950913	-0.161171	0.168685	Wilcoxon rank sum test with continuity correction	two.sided	0.97828	Non-significant
ACY1	OID20137	Q03154	Cardiometabolic	0.0238	281	0.943313	-0.4224	0.3738	Wilcoxon rank sum exact test	two.sided	0.97828	Non-significant
CCER2	OID30221	I3L3R5	Cardiometabolic_II	0.0123	281	0.943313	-0.3877	0.3157	Wilcoxon rank sum exact test	two.sided	0.97828	Non-significant
FBP1	OID20227	P09467	Cardiometabolic	-0.0171	289	0.943313	-0.3282	0.4031	Wilcoxon rank sum exact test	two.sided	0.97828	Non-significant
MANSC4	OID30141	A6NHS7	Cardiometabolic_II	-0.0265	289	0.943313	-0.462	0.5383	Wilcoxon rank sum exact test	two.sided	0.97828	Non-significant
SLC4A1	OID30369	P02730	Cardiometabolic_II	-0.04495	289	0.943313	-0.6662	0.7327	Wilcoxon rank sum exact test	two.sided	0.97828	Non-significant
TSHB	OID20129	P01222	Cardiometabolic	-0.01365	289	0.943313	-0.4041	0.4314	Wilcoxon rank sum exact test	two.sided	0.97828	Non-significant
ALCAM	OID20273	Q13740	Cardiometabolic	0.00735	280	0.927156	-0.1731	0.1126	Wilcoxon rank sum exact test	two.sided	0.973914	Non-significant
CDHR5	OID20193	Q9HBB8	Cardiometabolic	-0.01605	290	0.927156	-0.2197	0.228	Wilcoxon rank sum exact test	two.sided	0.973914	Non-significant
CHL1	OID20366	O00533	Cardiometabolic	0.0057	280	0.927156	-0.1592	0.1493	Wilcoxon rank sum exact test	two.sided	0.973914	Non-significant
CNDP1	OID20347	Q96KN2	Cardiometabolic	0.02175	280	0.927156	-0.3748	0.3006	Wilcoxon rank sum exact test	two.sided	0.973914	Non-significant
CPQ	OID30406	Q9Y646	Cardiometabolic_II	-0.01975	290	0.927156	-0.2035	0.2284	Wilcoxon rank sum exact test	two.sided	0.973914	Non-significant
IL2RA	OID20267	P01589	Cardiometabolic	0.00495	280	0.927156	-0.2227	0.2118	Wilcoxon rank sum exact test	two.sided	0.973914	Non-significant
ITIH3	OID20352	Q06033	Cardiometabolic	-0.0058	290	0.927156	-0.2021	0.2018	Wilcoxon rank sum exact test	two.sided	0.973914	Non-significant
NOP56	OID30055	O00567	Cardiometabolic_II	-0.0662	290	0.927156	-0.6739	0.8784	Wilcoxon rank sum exact test	two.sided	0.973914	Non-significant
NPTX2	OID30390	P47972	Cardiometabolic_II	-0.01875	290	0.927156	-0.2248	0.2049	Wilcoxon rank sum exact test	two.sided	0.973914	Non-significant
THRAP3	OID30053	Q9Y2W1	Cardiometabolic_II	0.0535	280	0.927156	-0.8944	0.7785	Wilcoxon rank sum exact test	two.sided	0.973914	Non-significant
AMDHD2	OID30366	Q9Y303	Cardiometabolic_II	0.01215	279	0.911028	-0.1741	0.1355	Wilcoxon rank sum exact test	two.sided	0.970964	Non-significant
CA3	OID20271	P07451	Cardiometabolic	0.02005	279	0.911028	-0.3606	0.3766	Wilcoxon rank sum exact test	two.sided	0.970964	Non-significant
CACNA1H	OID30064	O95180	Cardiometabolic_II	0.01625	279	0.911028	-0.36	0.316	Wilcoxon rank sum exact test	two.sided	0.970964	Non-significant
CD2	OID30097	P06729	Cardiometabolic_II	0.02675	279	0.911028	-0.2839	0.2097	Wilcoxon rank sum exact test	two.sided	0.970964	Non-significant
CHIT1	OID20312	Q13231	Cardiometabolic	0.01745	279	0.911028	-0.5501	0.4295	Wilcoxon rank sum exact test	two.sided	0.970964	Non-significant
GZMH	OID20096	P20718	Cardiometabolic	0.065	279	0.911028	-1.265	1.3746	Wilcoxon rank sum exact test	two.sided	0.970964	Non-significant
ICAM2	OID20248	P13598	Cardiometabolic	-0.0229	291	0.911028	-0.2002	0.2071	Wilcoxon rank sum exact test	two.sided	0.970964	Non-significant
IGSF21	OID30210	Q96ID5	Cardiometabolic_II	-0.0185	291	0.911028	-0.2937	0.2587	Wilcoxon rank sum exact test	two.sided	0.970964	Non-significant
LTBP2	OID20254	Q14767	Cardiometabolic	0.01415	279	0.911028	-0.2307	0.1911	Wilcoxon rank sum exact test	two.sided	0.970964	Non-significant
PDGFRB	OID20268	P09619	Cardiometabolic	0.01065	279	0.911028	-0.2406	0.2431	Wilcoxon rank sum exact test	two.sided	0.970964	Non-significant
PLTP	OID20238	P55058	Cardiometabolic	-0.0167	291	0.911028	-0.1474	0.1596	Wilcoxon rank sum exact test	two.sided	0.970964	Non-significant
SCRG1	OID30333	O75711	Cardiometabolic_II	0.0143	279	0.911028	-0.2191	0.2058	Wilcoxon rank sum exact test	two.sided	0.970964	Non-significant
TGFBI	OID20417	Q15582	Cardiometabolic	-0.01305	291	0.911028	-0.2084	0.1757	Wilcoxon rank sum exact test	two.sided	0.970964	Non-significant
UBQLN3	OID30096	Q9H347	Cardiometabolic_II	0.01885	279	0.911028	-0.2507	0.2617	Wilcoxon rank sum exact test	two.sided	0.970964	Non-significant
LDLR	OID20240	P01130	Cardiometabolic	-0.0202034	291.5	0.902012	-0.556886	0.52879	Wilcoxon rank sum test with continuity correction	two.sided	0.970964	Non-significant
ACSL1	OID30080	P33121	Cardiometabolic_II	-0.00995	292	0.894936	-0.1426	0.1774	Wilcoxon rank sum exact test	two.sided	0.970964	Non-significant
FGFBP2	OID30395	Q9BYJ0	Cardiometabolic_II	-0.01935	292	0.894936	-0.3033	0.3115	Wilcoxon rank sum exact test	two.sided	0.970964	Non-significant
SIGLEC7	OID20190	Q9Y286	Cardiometabolic	-0.0125	292	0.894936	-0.1445	0.1927	Wilcoxon rank sum exact test	two.sided	0.970964	Non-significant
VCAM1	OID20396	P19320	Cardiometabolic	0.01945	278	0.894936	-0.2401	0.195	Wilcoxon rank sum exact test	two.sided	0.970964	Non-significant
COQ7	OID30217	Q99807	Cardiometabolic_II	0.00965722	278	0.893892	-0.261972	0.192596	Wilcoxon rank sum test with continuity correction	two.sided	0.970964	Non-significant
BPIFA2	OID30279	Q96DR5	Cardiometabolic_II	0.0799	277	0.878887	-0.6719	0.5419	Wilcoxon rank sum exact test	two.sided	0.964922	Non-significant
CA4	OID20241	P22748	Cardiometabolic	-0.01085	293	0.878887	-0.1348	0.1358	Wilcoxon rank sum exact test	two.sided	0.964922	Non-significant
COL6A3	OID20292	P12111	Cardiometabolic	0.03745	277	0.878887	-0.3162	0.2249	Wilcoxon rank sum exact test	two.sided	0.964922	Non-significant
CYTL1	OID30374	Q9NRR1	Cardiometabolic_II	0.01435	277	0.878887	-0.2529	0.2154	Wilcoxon rank sum exact test	two.sided	0.964922	Non-significant
GAS6	OID20318	Q14393	Cardiometabolic	0.0142	277	0.878887	-0.2324	0.2191	Wilcoxon rank sum exact test	two.sided	0.964922	Non-significant
MYBPC1	OID30296	Q00872	Cardiometabolic_II	0.0791	277	0.878887	-0.6589	0.5561	Wilcoxon rank sum exact test	two.sided	0.964922	Non-significant
PLAT	OID20247	P00750	Cardiometabolic	0.02745	277	0.878887	-0.4995	0.4161	Wilcoxon rank sum exact test	two.sided	0.964922	Non-significant
PTGR1	OID30297	Q14914	Cardiometabolic_II	0.05575	277	0.878887	-0.4972	0.4215	Wilcoxon rank sum exact test	two.sided	0.964922	Non-significant
PTPRF	OID20310	P10586	Cardiometabolic	-0.0152	293	0.878887	-0.1825	0.1891	Wilcoxon rank sum exact test	two.sided	0.964922	Non-significant
SHD	OID30098	Q96IW2	Cardiometabolic_II	-0.031	293	0.878887	-0.5441	0.6087	Wilcoxon rank sum exact test	two.sided	0.964922	Non-significant
TIE1	OID20303	P35590	Cardiometabolic	-0.0148	293	0.878887	-0.2359	0.3329	Wilcoxon rank sum exact test	two.sided	0.964922	Non-significant
TRAF3IP2	OID30054	O43734	Cardiometabolic_II	0.04095	277	0.878887	-0.5067	0.397	Wilcoxon rank sum exact test	two.sided	0.964922	Non-significant
DLK1	OID20295	P80370	Cardiometabolic	-0.0443186	293	0.877688	-0.378765	0.511263	Wilcoxon rank sum test with continuity correction	two.sided	0.964922	Non-significant
ART3	OID20346	Q13508	Cardiometabolic	-0.0321	294	0.862886	-0.259	0.3167	Wilcoxon rank sum exact test	two.sided	0.964922	Non-significant
CHI3L1	OID20399	P36222	Cardiometabolic	-0.0293	294	0.862886	-0.4509	0.4113	Wilcoxon rank sum exact test	two.sided	0.964922	Non-significant
EPHB4	OID20242	P54760	Cardiometabolic	-0.0153	294	0.862886	-0.1515	0.1664	Wilcoxon rank sum exact test	two.sided	0.964922	Non-significant
GDF2	OID20202	Q9UK05	Cardiometabolic	0.0167	276	0.862886	-0.1976	0.1784	Wilcoxon rank sum exact test	two.sided	0.964922	Non-significant
IL1RL1	OID20250	Q01638	Cardiometabolic	-0.0126	294	0.862886	-0.2656	0.3359	Wilcoxon rank sum exact test	two.sided	0.964922	Non-significant
PAM	OID20291	P19021	Cardiometabolic	-0.0168	294	0.862886	-0.1485	0.1574	Wilcoxon rank sum exact test	two.sided	0.964922	Non-significant
SGSH	OID30341	P51688	Cardiometabolic_II	0.10715	276	0.862886	-0.7213	0.4543	Wilcoxon rank sum exact test	two.sided	0.964922	Non-significant
VIT	OID30334	Q6UXI7	Cardiometabolic_II	-0.0358	294	0.862886	-0.2807	0.376	Wilcoxon rank sum exact test	two.sided	0.964922	Non-significant
B3GNT7	OID30281	Q8NFL0	Cardiometabolic_II	0.0169	275	0.84694	-0.3082	0.2877	Wilcoxon rank sum exact test	two.sided	0.960216	Non-significant
COL15A1	OID30396	P39059	Cardiometabolic_II	0.03345	275	0.84694	-0.2177	0.1879	Wilcoxon rank sum exact test	two.sided	0.960216	Non-significant
CR2	OID20393	P20023	Cardiometabolic	0.06635	275	0.84694	-0.4206	0.3131	Wilcoxon rank sum exact test	two.sided	0.960216	Non-significant
CRHR1	OID20055	P34998	Cardiometabolic	0.02905	275	0.84694	-0.368	0.2439	Wilcoxon rank sum exact test	two.sided	0.960216	Non-significant
CRTAC1	OID20279	Q9NQ79	Cardiometabolic	0.0283	275	0.84694	-0.2051	0.1538	Wilcoxon rank sum exact test	two.sided	0.960216	Non-significant
KRT6C	OID30169	P48668	Cardiometabolic_II	0.01465	275	0.84694	-0.2166	0.2051	Wilcoxon rank sum exact test	two.sided	0.960216	Non-significant
MMP15	OID30299	P51511	Cardiometabolic_II	0.0089	275	0.84694	-0.1703	0.1381	Wilcoxon rank sum exact test	two.sided	0.960216	Non-significant
PTPRZ1	OID30343	P23471	Cardiometabolic_II	0.00775	275	0.84694	-0.2246	0.1388	Wilcoxon rank sum exact test	two.sided	0.960216	Non-significant
SPP1	OID20322	P10451	Cardiometabolic	-0.01935	295	0.84694	-0.2317	0.2453	Wilcoxon rank sum exact test	two.sided	0.960216	Non-significant
TCTN3	OID30326	Q6NUS6	Cardiometabolic_II	0.03495	275	0.84694	-0.2155	0.1445	Wilcoxon rank sum exact test	two.sided	0.960216	Non-significant
THBD	OID20231	P07204	Cardiometabolic	0.0201	275	0.84694	-0.1796	0.2028	Wilcoxon rank sum exact test	two.sided	0.960216	Non-significant
HK2	OID20065	P52789	Cardiometabolic	0.0452623	274.5	0.837415	-0.289667	0.276973	Wilcoxon rank sum test with continuity correction	two.sided	0.960216	Non-significant
TCL1B	OID20058	O95988	Cardiometabolic	-0.0507879	295.5	0.837415	-0.404469	0.649284	Wilcoxon rank sum test with continuity correction	two.sided	0.960216	Non-significant
ADAMTS16	OID20089	Q8TE57	Cardiometabolic	0.025	274	0.831055	-0.2856	0.2408	Wilcoxon rank sum exact test	two.sided	0.960216	Non-significant
FUCA1	OID20261	P04066	Cardiometabolic	0.0461	274	0.831055	-0.4277	0.3957	Wilcoxon rank sum exact test	two.sided	0.960216	Non-significant
GGH	OID20416	Q92820	Cardiometabolic	-0.02825	296	0.831055	-0.2143	0.2795	Wilcoxon rank sum exact test	two.sided	0.960216	Non-significant
LILRB2	OID20301	Q8N423	Cardiometabolic	0.01665	274	0.831055	-0.249	0.2059	Wilcoxon rank sum exact test	two.sided	0.960216	Non-significant
MSTN	OID20115	O14793	Cardiometabolic	-0.04625	296	0.831055	-0.244	0.3191	Wilcoxon rank sum exact test	two.sided	0.960216	Non-significant
TNF	OID20074	P01375	Cardiometabolic	-0.0184	296	0.831055	-0.1251	0.1743	Wilcoxon rank sum exact test	two.sided	0.960216	Non-significant
COMP	OID20405	P49747	Cardiometabolic	0.03385	273	0.815238	-0.2424	0.2403	Wilcoxon rank sum exact test	two.sided	0.952417	Non-significant
DPP4	OID20406	P27487	Cardiometabolic	-0.03985	297	0.815238	-0.1529	0.2198	Wilcoxon rank sum exact test	two.sided	0.952417	Non-significant
LILRA5	OID20209	A6NI73	Cardiometabolic	0.03235	273	0.815238	-0.2751	0.1908	Wilcoxon rank sum exact test	two.sided	0.952417	Non-significant
PECR	OID30228	Q9BY49	Cardiometabolic_II	0.02235	273	0.815238	-0.1903	0.143	Wilcoxon rank sum exact test	two.sided	0.952417	Non-significant
SPON2	OID20221	Q9BUD6	Cardiometabolic	0.0342542	273	0.813447	-0.213636	0.172694	Wilcoxon rank sum test with continuity correction	two.sided	0.952417	Non-significant
BGLAP	OID30389	P02818	Cardiometabolic_II	-0.0425	298	0.799494	-0.4544	0.505	Wilcoxon rank sum exact test	two.sided	0.941568	Non-significant
IGFBPL1	OID20155	Q8WX77	Cardiometabolic	0.01145	272	0.799494	-0.1545	0.1368	Wilcoxon rank sum exact test	two.sided	0.941568	Non-significant
ITGB2	OID20315	P05107	Cardiometabolic	-0.0268	298	0.799494	-0.1823	0.2611	Wilcoxon rank sum exact test	two.sided	0.941568	Non-significant
PILRB	OID20197	Q9UKJ0	Cardiometabolic	0.03925	272	0.799494	-0.325	0.2564	Wilcoxon rank sum exact test	two.sided	0.941568	Non-significant
PRRT3	OID30276	Q5FWE3	Cardiometabolic_II	0.0443	272	0.799494	-0.3693	0.2662	Wilcoxon rank sum exact test	two.sided	0.941568	Non-significant
PTPRS	OID20306	Q13332	Cardiometabolic	-0.0315	298	0.799494	-0.1526	0.258	Wilcoxon rank sum exact test	two.sided	0.941568	Non-significant
ABCA2	OID30146	Q9BZC7	Cardiometabolic_II	0.03755	271	0.783829	-0.3162	0.2486	Wilcoxon rank sum exact test	two.sided	0.932156	Non-significant
ACE2	OID20105	Q9BYF1	Cardiometabolic	0.0444	271	0.783829	-0.3291	0.224	Wilcoxon rank sum exact test	two.sided	0.932156	Non-significant
AHNAK	OID30260	Q09666	Cardiometabolic_II	0.08595	271	0.783829	-0.6899	0.5742	Wilcoxon rank sum exact test	two.sided	0.932156	Non-significant
CCN3	OID20299	P48745	Cardiometabolic	-0.0504	299	0.783829	-0.196	0.3084	Wilcoxon rank sum exact test	two.sided	0.932156	Non-significant
GDF15	OID20251	Q99988	Cardiometabolic	0.03365	271	0.783829	-0.2724	0.2417	Wilcoxon rank sum exact test	two.sided	0.932156	Non-significant
NRCAM	OID20229	Q92823	Cardiometabolic	-0.03455	299	0.783829	-0.2101	0.3063	Wilcoxon rank sum exact test	two.sided	0.932156	Non-significant
NUP50	OID30100	Q9UKX7	Cardiometabolic_II	0.02375	271	0.783829	-0.2317	0.164	Wilcoxon rank sum exact test	two.sided	0.932156	Non-significant
DLL4	OID30255	Q9NR61	Cardiometabolic_II	0.0308845	270.5	0.773897	-0.312678	0.286564	Wilcoxon rank sum test with continuity correction	two.sided	0.930975	Non-significant
AMY2A	OID20333	P04746	Cardiometabolic	0.0661	270	0.76825	-0.4389	0.2921	Wilcoxon rank sum exact test	two.sided	0.92571	Non-significant
CCL27	OID20121	Q9Y4X3	Cardiometabolic	0.0425	270	0.76825	-0.359	0.2682	Wilcoxon rank sum exact test	two.sided	0.92571	Non-significant
CLC	OID20126	Q05315	Cardiometabolic	-0.05155	300	0.76825	-0.3426	0.348	Wilcoxon rank sum exact test	two.sided	0.92571	Non-significant
CLTA	OID20118	P09496	Cardiometabolic	0.03325	270	0.76825	-0.3079	0.2284	Wilcoxon rank sum exact test	two.sided	0.92571	Non-significant
FABP6	OID20076	P51161	Cardiometabolic	0.03895	270	0.76825	-0.4174	0.2931	Wilcoxon rank sum exact test	two.sided	0.92571	Non-significant
GASK1A	OID30109	Q9UFP1	Cardiometabolic_II	0.0374	270	0.76825	-0.4473	0.3371	Wilcoxon rank sum exact test	two.sided	0.92571	Non-significant
GH1	OID20220	P01241	Cardiometabolic	0.2147	270	0.76825	-1.9684	1.2203	Wilcoxon rank sum exact test	two.sided	0.92571	Non-significant
GSTM4	OID30164	Q03013	Cardiometabolic_II	0.04725	270	0.76825	-0.4017	0.2965	Wilcoxon rank sum exact test	two.sided	0.92571	Non-significant
MYL1	OID30120	P05976	Cardiometabolic_II	0.0233	270	0.76825	-0.2567	0.2506	Wilcoxon rank sum exact test	two.sided	0.92571	Non-significant
NTRK2	OID20136	Q16620	Cardiometabolic	-0.0158	300	0.76825	-0.1081	0.1534	Wilcoxon rank sum exact test	two.sided	0.92571	Non-significant
PYY	OID30150	P10082	Cardiometabolic_II	0.1063	270	0.76825	-0.7645	0.4994	Wilcoxon rank sum exact test	two.sided	0.92571	Non-significant
ZP3	OID30265	P21754	Cardiometabolic_II	0.2331	270	0.76825	-1.403	1.2621	Wilcoxon rank sum exact test	two.sided	0.92571	Non-significant
ACTA2	OID20079	P62736	Cardiometabolic	-0.077	301	0.752762	-0.3264	0.5598	Wilcoxon rank sum exact test	two.sided	0.925403	Non-significant
AMY2B	OID20340	P19961	Cardiometabolic	0.05005	269	0.752762	-0.4321	0.306	Wilcoxon rank sum exact test	two.sided	0.925403	Non-significant
AXL	OID20363	P30530	Cardiometabolic	0.02995	269	0.752762	-0.2369	0.1387	Wilcoxon rank sum exact test	two.sided	0.925403	Non-significant
CD248	OID30394	Q9HCU0	Cardiometabolic_II	0.03995	269	0.752762	-0.3456	0.2588	Wilcoxon rank sum exact test	two.sided	0.925403	Non-significant
FAM20A	OID30348	Q96MK3	Cardiometabolic_II	-0.0441	301	0.752762	-0.1884	0.3461	Wilcoxon rank sum exact test	two.sided	0.925403	Non-significant
KITLG	OID20196	P21583	Cardiometabolic	0.02935	269	0.752762	-0.2121	0.1551	Wilcoxon rank sum exact test	two.sided	0.925403	Non-significant
OLR1	OID20183	P78380	Cardiometabolic	0.09085	269	0.752762	-0.6439	0.4409	Wilcoxon rank sum exact test	two.sided	0.925403	Non-significant
ROR1	OID20224	Q01973	Cardiometabolic	-0.04255	301	0.752762	-0.176	0.2726	Wilcoxon rank sum exact test	two.sided	0.925403	Non-significant
SBSN	OID30398	Q6UWP8	Cardiometabolic_II	-0.03945	301	0.752762	-0.1642	0.2244	Wilcoxon rank sum exact test	two.sided	0.925403	Non-significant
TNFSF13B	OID20272	Q9Y275	Cardiometabolic	-0.03325	301	0.752762	-0.1578	0.2125	Wilcoxon rank sum exact test	two.sided	0.925403	Non-significant
TNN	OID30412	Q9UQP3	Cardiometabolic_II	-0.03125	301	0.752762	-0.2253	0.2662	Wilcoxon rank sum exact test	two.sided	0.925403	Non-significant
UPB1	OID30352	Q9UBR1	Cardiometabolic_II	-0.11285	301	0.752762	-0.7145	0.9331	Wilcoxon rank sum exact test	two.sided	0.925403	Non-significant
BRDT	OID30179	Q58F21	Cardiometabolic_II	-0.0345	302	0.737372	-0.2474	0.2855	Wilcoxon rank sum exact test	two.sided	0.925205	Non-significant
GUK1	OID30148	Q16774	Cardiometabolic_II	0.0212	268	0.737372	-0.1658	0.159	Wilcoxon rank sum exact test	two.sided	0.925205	Non-significant
LPL	OID20188	P06858	Cardiometabolic	-0.05265	302	0.737372	-0.227	0.3172	Wilcoxon rank sum exact test	two.sided	0.925205	Non-significant
THBS4	OID20368	P35443	Cardiometabolic	-0.08125	302	0.737372	-0.2718	0.4157	Wilcoxon rank sum exact test	two.sided	0.925205	Non-significant
CKB	OID30400	P12277	Cardiometabolic_II	-0.0623	303	0.722083	-0.3129	0.4539	Wilcoxon rank sum exact test	two.sided	0.912303	Non-significant
CYP24A1	OID30091	Q07973	Cardiometabolic_II	0.0636	267	0.722083	-0.3745	0.2952	Wilcoxon rank sum exact test	two.sided	0.912303	Non-significant
ENPP2	OID20288	Q13822	Cardiometabolic	-0.0287	303	0.722083	-0.1419	0.2111	Wilcoxon rank sum exact test	two.sided	0.912303	Non-significant
LAMB1	OID30280	P07942	Cardiometabolic_II	-0.04665	303	0.722083	-0.1428	0.2144	Wilcoxon rank sum exact test	two.sided	0.912303	Non-significant
NADK	OID20178	O95544	Cardiometabolic	0.0608	267	0.722083	-0.6288	0.3984	Wilcoxon rank sum exact test	two.sided	0.912303	Non-significant
NOTCH2	OID30407	Q04721	Cardiometabolic_II	0.0216	267	0.722083	-0.1512	0.088	Wilcoxon rank sum exact test	two.sided	0.912303	Non-significant
LGALS3	OID20284	P17931	Cardiometabolic	0.0294618	266.5	0.711858	-0.26626	0.192576	Wilcoxon rank sum test with continuity correction	two.sided	0.908835	Non-significant
CDH1	OID20353	P12830	Cardiometabolic	0.0439	266	0.706903	-0.2748	0.1991	Wilcoxon rank sum exact test	two.sided	0.904092	Non-significant
LILRA4	OID30162	P59901	Cardiometabolic_II	0.0603	266	0.706903	-0.3681	0.2563	Wilcoxon rank sum exact test	two.sided	0.904092	Non-significant
NOTCH1	OID20311	P46531	Cardiometabolic	0.0306	266	0.706903	-0.145	0.0974	Wilcoxon rank sum exact test	two.sided	0.904092	Non-significant
SSC4D	OID20182	Q8WTU2	Cardiometabolic	0.1701	266	0.706903	-1.0509	0.6167	Wilcoxon rank sum exact test	two.sided	0.904092	Non-significant
ANG	OID20403	P03950	Cardiometabolic	-0.04965	305	0.691836	-0.1988	0.2922	Wilcoxon rank sum exact test	two.sided	0.891075	Non-significant
CA5A	OID20075	P35218	Cardiometabolic	-0.1902	305	0.691836	-0.5611	0.831	Wilcoxon rank sum exact test	two.sided	0.891075	Non-significant
ICAM1	OID20411	P05362	Cardiometabolic	0.06265	265	0.691836	-0.2164	0.1349	Wilcoxon rank sum exact test	two.sided	0.891075	Non-significant
IL6	OID20101	P05231	Cardiometabolic	0.13925	265	0.691836	-0.6336	0.3993	Wilcoxon rank sum exact test	two.sided	0.891075	Non-significant
SELE	OID20290	P16581	Cardiometabolic	-0.0848	305	0.691836	-0.3136	0.468	Wilcoxon rank sum exact test	two.sided	0.891075	Non-significant
TGM2	OID20141	P21980	Cardiometabolic	0.047	265	0.691836	-0.3503	0.2574	Wilcoxon rank sum exact test	two.sided	0.891075	Non-significant
TFPI	OID20388	P10646	Cardiometabolic	0.0484771	264.5	0.681511	-0.354047	0.207472	Wilcoxon rank sum test with continuity correction	two.sided	0.887182	Non-significant
ADA2	OID20394	Q9NZK5	Cardiometabolic	0.09125	264	0.676888	-0.4548	0.2374	Wilcoxon rank sum exact test	two.sided	0.882739	Non-significant
EFEMP1	OID20414	Q12805	Cardiometabolic	0.03005	264	0.676888	-0.2051	0.1421	Wilcoxon rank sum exact test	two.sided	0.882739	Non-significant
FCRL1	OID20172	Q96LA6	Cardiometabolic	0.10425	264	0.676888	-0.4009	0.2089	Wilcoxon rank sum exact test	two.sided	0.882739	Non-significant
SLURP1	OID30404	P55000	Cardiometabolic_II	0.05945	264	0.676888	-0.2543	0.1609	Wilcoxon rank sum exact test	two.sided	0.882739	Non-significant
EXOSC10	OID30083	Q01780	Cardiometabolic_II	-0.0609	307	0.662063	-0.2791	0.3658	Wilcoxon rank sum exact test	two.sided	0.869629	Non-significant
GAMT	OID30133	Q14353	Cardiometabolic_II	0.02415	263	0.662063	-0.1464	0.0851	Wilcoxon rank sum exact test	two.sided	0.869629	Non-significant
HSPG2	OID20383	P98160	Cardiometabolic	0.0424	263	0.662063	-0.2111	0.1242	Wilcoxon rank sum exact test	two.sided	0.869629	Non-significant
MFAP3	OID20057	P55082	Cardiometabolic	0.06815	263	0.662063	-0.3761	0.1885	Wilcoxon rank sum exact test	two.sided	0.869629	Non-significant
NUDT10	OID30198	Q8NFP7	Cardiometabolic_II	0.024	263	0.662063	-0.1182	0.0709	Wilcoxon rank sum exact test	two.sided	0.869629	Non-significant
PROC	OID20402	P04070	Cardiometabolic	0.05815	263	0.662063	-0.2543	0.1919	Wilcoxon rank sum exact test	two.sided	0.869629	Non-significant
TCOF1	OID30316	Q13428	Cardiometabolic_II	0.16195	263	0.662063	-0.7088	0.3648	Wilcoxon rank sum exact test	two.sided	0.869629	Non-significant
TGFBR3	OID20255	Q03167	Cardiometabolic	-0.04245	307	0.662063	-0.1371	0.1883	Wilcoxon rank sum exact test	two.sided	0.869629	Non-significant
TINAGL1	OID20180	Q9GZM7	Cardiometabolic	-0.0357	307	0.662063	-0.1228	0.1685	Wilcoxon rank sum exact test	two.sided	0.869629	Non-significant
CNTN1	OID20307	Q12860	Cardiometabolic	0.03995	262	0.647368	-0.2257	0.1304	Wilcoxon rank sum exact test	two.sided	0.864343	Non-significant
FSHB	OID30233	P01225	Cardiometabolic_II	0.0486	262	0.647368	-0.3038	0.1659	Wilcoxon rank sum exact test	two.sided	0.864343	Non-significant
LRP11	OID20185	Q86VZ4	Cardiometabolic	-0.04375	308	0.647368	-0.1926	0.2279	Wilcoxon rank sum exact test	two.sided	0.864343	Non-significant
MYBPC2	OID30199	Q14324	Cardiometabolic_II	0.10105	262	0.647368	-0.462	0.3761	Wilcoxon rank sum exact test	two.sided	0.864343	Non-significant
MYH4	OID30061	Q9Y623	Cardiometabolic_II	-0.04485	308	0.647368	-0.1546	0.2776	Wilcoxon rank sum exact test	two.sided	0.864343	Non-significant
NCAM1	OID20354	P13591	Cardiometabolic	-0.0459	308	0.647368	-0.1349	0.2422	Wilcoxon rank sum exact test	two.sided	0.864343	Non-significant
PLA2G2A	OID20274	P14555	Cardiometabolic	-0.0825	308	0.647368	-0.3764	0.5396	Wilcoxon rank sum exact test	two.sided	0.864343	Non-significant
SLITRK6	OID20094	Q9H5Y7	Cardiometabolic	-0.03585	308	0.647368	-0.185	0.2167	Wilcoxon rank sum exact test	two.sided	0.864343	Non-significant
TCN2	OID20341	P20062	Cardiometabolic	0.05115	262	0.647368	-0.2361	0.1402	Wilcoxon rank sum exact test	two.sided	0.864343	Non-significant
TFRC	OID20369	P02786	Cardiometabolic	0.0326	262	0.647368	-0.2026	0.1164	Wilcoxon rank sum exact test	two.sided	0.864343	Non-significant
ADAMTSL4	OID30275	Q6UY14	Cardiometabolic_II	-0.0276636	308.5	0.636954	-0.119293	0.180779	Wilcoxon rank sum test with continuity correction	two.sided	0.864343	Non-significant
CD209	OID20262	Q9NNX6	Cardiometabolic	0.05695	261	0.632805	-0.3226	0.1928	Wilcoxon rank sum exact test	two.sided	0.862271	Non-significant
CD59	OID20339	P13987	Cardiometabolic	0.03255	261	0.632805	-0.1618	0.0965	Wilcoxon rank sum exact test	two.sided	0.862271	Non-significant
CDH2	OID20170	P19022	Cardiometabolic	-0.05405	309	0.632805	-0.1632	0.3002	Wilcoxon rank sum exact test	two.sided	0.862271	Non-significant
EGFR	OID20319	P00533	Cardiometabolic	-0.02985	309	0.632805	-0.1277	0.1791	Wilcoxon rank sum exact test	two.sided	0.862271	Non-significant
GUSB	OID20296	P08236	Cardiometabolic	0.12775	261	0.632805	-0.5032	0.2933	Wilcoxon rank sum exact test	two.sided	0.862271	Non-significant
MAMDC2	OID30309	Q7Z304	Cardiometabolic_II	0.0686	261	0.632805	-0.3283	0.1501	Wilcoxon rank sum exact test	two.sided	0.862271	Non-significant
MEGF9	OID20285	Q9H1U4	Cardiometabolic	0.0442	261	0.632805	-0.1773	0.1314	Wilcoxon rank sum exact test	two.sided	0.862271	Non-significant
PLA2G1B	OID20252	P04054	Cardiometabolic	0.07905	261	0.632805	-0.3712	0.1726	Wilcoxon rank sum exact test	two.sided	0.862271	Non-significant
TMEM132A	OID30287	Q24JP5	Cardiometabolic_II	-0.1067	309	0.632805	-0.3638	0.486	Wilcoxon rank sum exact test	two.sided	0.862271	Non-significant
TNNI3	OID20050	P19429	Cardiometabolic	0.18685	261	0.632805	-0.8555	0.4968	Wilcoxon rank sum exact test	two.sided	0.862271	Non-significant
UMOD	OID20237	P07911	Cardiometabolic	-0.11885	309	0.632805	-0.3565	0.4968	Wilcoxon rank sum exact test	two.sided	0.862271	Non-significant
BPIFB1	OID20308	Q8TDL5	Cardiometabolic	-0.0988	310	0.618381	-0.3308	0.4643	Wilcoxon rank sum exact test	two.sided	0.860305	Non-significant
CEBPB	OID20052	P17676	Cardiometabolic	0.06995	260	0.618381	-0.3056	0.2237	Wilcoxon rank sum exact test	two.sided	0.860305	Non-significant
CLEC1A	OID20099	Q8NC01	Cardiometabolic	0.07425	260	0.618381	-0.2909	0.233	Wilcoxon rank sum exact test	two.sided	0.860305	Non-significant
PGLYRP4	OID30101	Q96LB8	Cardiometabolic_II	-0.0634	310	0.618381	-0.2389	0.4005	Wilcoxon rank sum exact test	two.sided	0.860305	Non-significant
CILP	OID30399	O75339	Cardiometabolic_II	-0.1109	311	0.6041	-0.2863	0.4357	Wilcoxon rank sum exact test	two.sided	0.846902	Non-significant
COL18A1	OID20332	P39060	Cardiometabolic	-0.0486	311	0.6041	-0.1123	0.1857	Wilcoxon rank sum exact test	two.sided	0.846902	Non-significant
DUOX2	OID20059	Q9NRD8	Cardiometabolic	-0.11445	311	0.6041	-0.2549	0.4909	Wilcoxon rank sum exact test	two.sided	0.846902	Non-significant
ENTPD6	OID20100	O75354	Cardiometabolic	-0.0342	311	0.6041	-0.0868	0.1584	Wilcoxon rank sum exact test	two.sided	0.846902	Non-significant
GRP	OID30264	P07492	Cardiometabolic_II	-0.0782	311	0.6041	-0.239	0.4023	Wilcoxon rank sum exact test	two.sided	0.846902	Non-significant
LAMA1	OID30057	P25391	Cardiometabolic_II	-0.0727	311	0.6041	-0.2123	0.3695	Wilcoxon rank sum exact test	two.sided	0.846902	Non-significant
TIMP2	OID30318	P16035	Cardiometabolic_II	0.0413351	259	0.600792	-0.227557	0.122284	Wilcoxon rank sum test with continuity correction	two.sided	0.846902	Non-significant
C1QTNF1	OID20367	Q9BXJ1	Cardiometabolic	-0.0611	312	0.589966	-0.1804	0.2921	Wilcoxon rank sum exact test	two.sided	0.838373	Non-significant
CCDC80	OID20226	Q76M96	Cardiometabolic	-0.0642	312	0.589966	-0.1586	0.2665	Wilcoxon rank sum exact test	two.sided	0.838373	Non-significant
CES1	OID20244	P23141	Cardiometabolic	0.1264	258	0.589966	-0.6293	0.3711	Wilcoxon rank sum exact test	two.sided	0.838373	Non-significant
IL18BP	OID20348	O95998	Cardiometabolic	0.0356	258	0.589966	-0.2447	0.1147	Wilcoxon rank sum exact test	two.sided	0.838373	Non-significant
NTproBNP	OID20125	NTproBNP	Cardiometabolic	-0.1326	312	0.589966	-0.41	0.7014	Wilcoxon rank sum exact test	two.sided	0.838373	Non-significant
RNASE3	OID20203	P12724	Cardiometabolic	0.27845	258	0.589966	-1.2658	0.9368	Wilcoxon rank sum exact test	two.sided	0.838373	Non-significant
S100A11	OID20130	P31949	Cardiometabolic	0.1369	258	0.589966	-0.5834	0.3017	Wilcoxon rank sum exact test	two.sided	0.838373	Non-significant
IGFBP6	OID20413	P24592	Cardiometabolic	0.0993	257	0.575983	-0.3004	0.1612	Wilcoxon rank sum exact test	two.sided	0.829825	Non-significant
SNED1	OID30205	Q8TER0	Cardiometabolic_II	-0.05935	313	0.575983	-0.2145	0.2694	Wilcoxon rank sum exact test	two.sided	0.829825	Non-significant
ACAN	OID20159	P16112	Cardiometabolic	-0.0497	314	0.562155	-0.1438	0.2208	Wilcoxon rank sum exact test	two.sided	0.813118	Non-significant
EPPK1	OID30250	P58107	Cardiometabolic_II	0.3057	256	0.562155	-1.0171	0.5815	Wilcoxon rank sum exact test	two.sided	0.813118	Non-significant
PALM3	OID30182	A6NDB9	Cardiometabolic_II	0.06735	256	0.562155	-0.3285	0.1707	Wilcoxon rank sum exact test	two.sided	0.813118	Non-significant
AOC3	OID20389	Q16853	Cardiometabolic	-0.0564	315	0.548487	-0.1133	0.2508	Wilcoxon rank sum exact test	two.sided	0.798098	Non-significant
BHMT2	OID30051	Q9H2M3	Cardiometabolic_II	0.0391	255	0.548487	-0.1614	0.0768	Wilcoxon rank sum exact test	two.sided	0.798098	Non-significant
CBS	OID30200	P35520	Cardiometabolic_II	-0.095	315	0.548487	-0.1828	0.4255	Wilcoxon rank sum exact test	two.sided	0.798098	Non-significant
CCL16	OID20334	O15467	Cardiometabolic	-0.08705	315	0.548487	-0.2765	0.4504	Wilcoxon rank sum exact test	two.sided	0.798098	Non-significant
CDH17	OID20134	Q12864	Cardiometabolic	-0.1248	315	0.548487	-0.2803	0.4914	Wilcoxon rank sum exact test	two.sided	0.798098	Non-significant
CDH5	OID20243	P33151	Cardiometabolic	-0.07005	315	0.548487	-0.128	0.2735	Wilcoxon rank sum exact test	two.sided	0.798098	Non-significant
EDN1	OID30224	P05305	Cardiometabolic_II	-0.051	315	0.548487	-0.118	0.2319	Wilcoxon rank sum exact test	two.sided	0.798098	Non-significant
MNDA	OID20156	P41218	Cardiometabolic	0.2574	255	0.548487	-1.1208	0.8289	Wilcoxon rank sum exact test	two.sided	0.798098	Non-significant
MYL3	OID30251	P08590	Cardiometabolic_II	-0.13945	315	0.548487	-0.2974	0.6527	Wilcoxon rank sum exact test	two.sided	0.798098	Non-significant
MYL4	OID30245	P12829	Cardiometabolic_II	-0.1023	315	0.548487	-0.1982	0.4419	Wilcoxon rank sum exact test	two.sided	0.798098	Non-significant
NFYA	OID30134	P23511	Cardiometabolic_II	0.1377	255	0.548487	-0.8961	0.5144	Wilcoxon rank sum exact test	two.sided	0.798098	Non-significant
PM20D1	OID20149	Q6GTS8	Cardiometabolic	0.4429	255	0.548487	-1.744	0.573	Wilcoxon rank sum exact test	two.sided	0.798098	Non-significant
SART1	OID30113	O43290	Cardiometabolic_II	0.306	255	0.548487	-1.5768	0.7304	Wilcoxon rank sum exact test	two.sided	0.798098	Non-significant
SCGB2A2	OID30104	Q13296	Cardiometabolic_II	0.04195	255	0.548487	-0.1806	0.1302	Wilcoxon rank sum exact test	two.sided	0.798098	Non-significant
SERPINA11	OID20281	Q86U17	Cardiometabolic	-0.08385	315	0.548487	-0.2143	0.3698	Wilcoxon rank sum exact test	two.sided	0.798098	Non-significant
AIF1L	OID30204	Q9BQI0	Cardiometabolic_II	0.0639504	255	0.544951	-0.300087	0.155102	Wilcoxon rank sum test with continuity correction	two.sided	0.798098	Non-significant
ADGRG2	OID20189	Q8IZP9	Cardiometabolic	-0.0503	316	0.534981	-0.1144	0.2152	Wilcoxon rank sum exact test	two.sided	0.798098	Non-significant
AZU1	OID20309	P20160	Cardiometabolic	0.2892	254	0.534981	-1.0758	0.6485	Wilcoxon rank sum exact test	two.sided	0.798098	Non-significant
IDO1	OID30230	P14902	Cardiometabolic_II	-0.1226	316	0.534981	-0.2363	0.4628	Wilcoxon rank sum exact test	two.sided	0.798098	Non-significant
TP53INP1	OID20120	Q96A56	Cardiometabolic	0.04595	254	0.534981	-0.2087	0.1133	Wilcoxon rank sum exact test	two.sided	0.798098	Non-significant
TTN	OID30108	Q8WZ42	Cardiometabolic_II	0.08345	254	0.534981	-0.3411	0.1596	Wilcoxon rank sum exact test	two.sided	0.798098	Non-significant
VWF	OID20256	P04275	Cardiometabolic	0.115667	254	0.531405	-0.401806	0.299497	Wilcoxon rank sum test with continuity correction	two.sided	0.798098	Non-significant
ENTPD5	OID20104	O75356	Cardiometabolic	-0.0348656	316.5	0.524696	-0.082467	0.145604	Wilcoxon rank sum test with continuity correction	two.sided	0.798098	Non-significant
CLUL1	OID20198	Q15846	Cardiometabolic	-0.0888	317	0.521642	-0.17	0.422	Wilcoxon rank sum exact test	two.sided	0.795559	Non-significant
ENPEP	OID30135	Q07075	Cardiometabolic_II	0.09455	253	0.521642	-0.4109	0.157	Wilcoxon rank sum exact test	two.sided	0.795559	Non-significant
FBLN2	OID30378	P98095	Cardiometabolic_II	-0.05305	317	0.521642	-0.135	0.2392	Wilcoxon rank sum exact test	two.sided	0.795559	Non-significant
FDX1	OID30078	P10109	Cardiometabolic_II	-0.09235	317	0.521642	-0.268	0.5526	Wilcoxon rank sum exact test	two.sided	0.795559	Non-significant
HSBP1	OID30232	O75506	Cardiometabolic_II	0.1851	253	0.521642	-0.6894	0.2658	Wilcoxon rank sum exact test	two.sided	0.795559	Non-significant
KRT17	OID30092	Q04695	Cardiometabolic_II	0.13335	253	0.521642	-0.7213	0.3408	Wilcoxon rank sum exact test	two.sided	0.795559	Non-significant
CCL18	OID20395	P55774	Cardiometabolic	0.11465	252	0.508473	-0.394	0.3569	Wilcoxon rank sum exact test	two.sided	0.785332	Non-significant
CGREF1	OID20152	Q99674	Cardiometabolic	-0.10135	318	0.508473	-0.2115	0.4295	Wilcoxon rank sum exact test	two.sided	0.785332	Non-significant
COL4A1	OID20208	P02462	Cardiometabolic	-0.0764	318	0.508473	-0.1668	0.3215	Wilcoxon rank sum exact test	two.sided	0.785332	Non-significant
FAM3C	OID20233	Q92520	Cardiometabolic	0.0669	252	0.508473	-0.2649	0.1163	Wilcoxon rank sum exact test	two.sided	0.785332	Non-significant
FCGR3B	OID20387	O75015	Cardiometabolic	0.1145	252	0.508473	-0.4132	0.1557	Wilcoxon rank sum exact test	two.sided	0.785332	Non-significant
GALNT5	OID30295	Q7Z7M9	Cardiometabolic_II	-0.08345	318	0.508473	-0.1491	0.2928	Wilcoxon rank sum exact test	two.sided	0.785332	Non-significant
SCN4B	OID30277	Q8IWT1	Cardiometabolic_II	0.10655	252	0.508473	-0.4024	0.1772	Wilcoxon rank sum exact test	two.sided	0.785332	Non-significant
THOP1	OID20194	P52888	Cardiometabolic	0.08705	252	0.508473	-0.3222	0.1548	Wilcoxon rank sum exact test	two.sided	0.785332	Non-significant
TNC	OID20359	P24821	Cardiometabolic	0.06535	252	0.508473	-0.3352	0.1784	Wilcoxon rank sum exact test	two.sided	0.785332	Non-significant
TSPAN1	OID20078	O60635	Cardiometabolic	0.0435	252	0.508473	-0.179	0.0832	Wilcoxon rank sum exact test	two.sided	0.785332	Non-significant
CTSD	OID20358	P07339	Cardiometabolic	0.05685	251	0.495477	-0.255	0.1218	Wilcoxon rank sum exact test	two.sided	0.781824	Non-significant
HEBP1	OID20063	Q9NRV9	Cardiometabolic	0.09765	251	0.495477	-0.4825	0.2249	Wilcoxon rank sum exact test	two.sided	0.781824	Non-significant
HEPH	OID30337	Q9BQS7	Cardiometabolic_II	-0.07265	319	0.495477	-0.1457	0.2884	Wilcoxon rank sum exact test	two.sided	0.781824	Non-significant
LECT2	OID30320	O14960	Cardiometabolic_II	-0.22495	319	0.495477	-0.3221	0.8156	Wilcoxon rank sum exact test	two.sided	0.781824	Non-significant
PCSK9	OID20235	Q8NBP7	Cardiometabolic	0.09725	251	0.495477	-0.3682	0.1407	Wilcoxon rank sum exact test	two.sided	0.781824	Non-significant
ENO3	OID30209	P13929	Cardiometabolic_II	-0.11115	320	0.482657	-0.2423	0.482	Wilcoxon rank sum exact test	two.sided	0.769927	Non-significant
LMOD1	OID30212	P29536	Cardiometabolic_II	-0.0956	320	0.482657	-0.1388	0.3227	Wilcoxon rank sum exact test	two.sided	0.769927	Non-significant
PKD1	OID30328	P98161	Cardiometabolic_II	-0.0709	320	0.482657	-0.1319	0.2626	Wilcoxon rank sum exact test	two.sided	0.769927	Non-significant
SOST	OID20204	Q9BQB4	Cardiometabolic	-0.1274	320	0.482657	-0.1916	0.4311	Wilcoxon rank sum exact test	two.sided	0.769927	Non-significant
B3GAT3	OID30165	O94766	Cardiometabolic_II	-0.0751	321	0.470015	-0.1088	0.2509	Wilcoxon rank sum exact test	two.sided	0.756382	Non-significant
CD163	OID20360	Q86VB7	Cardiometabolic	0.09435	249	0.470015	-0.3965	0.2158	Wilcoxon rank sum exact test	two.sided	0.756382	Non-significant
CDH6	OID20157	P55285	Cardiometabolic	-0.13005	321	0.470015	-0.1951	0.4146	Wilcoxon rank sum exact test	two.sided	0.756382	Non-significant
CPXM2	OID30322	Q8N436	Cardiometabolic_II	-0.0919	321	0.470015	-0.1389	0.3017	Wilcoxon rank sum exact test	two.sided	0.756382	Non-significant
DCN	OID20106	P07585	Cardiometabolic	0.0636	249	0.470015	-0.2303	0.0915	Wilcoxon rank sum exact test	two.sided	0.756382	Non-significant
DEFA1_DEFA1B	OID20344	P59665	Cardiometabolic	0.07465	249	0.470015	-0.3579	0.1679	Wilcoxon rank sum exact test	two.sided	0.756382	Non-significant
ENPP6	OID30273	Q6UWR7	Cardiometabolic_II	-0.0789	321	0.470015	-0.1705	0.3181	Wilcoxon rank sum exact test	two.sided	0.756382	Non-significant
FCGR2A	OID20391	P12318	Cardiometabolic	0.0995	249	0.470015	-0.427	0.2035	Wilcoxon rank sum exact test	two.sided	0.756382	Non-significant
ITGB1	OID20376	P05556	Cardiometabolic	0.03895	249	0.470015	-0.1803	0.0693	Wilcoxon rank sum exact test	two.sided	0.756382	Non-significant
ITGBL1	OID30408	O95965	Cardiometabolic_II	0.0943	249	0.470015	-0.3306	0.1459	Wilcoxon rank sum exact test	two.sided	0.756382	Non-significant
PCOLCE	OID20384	Q15113	Cardiometabolic	0.07615	249	0.470015	-0.3186	0.1699	Wilcoxon rank sum exact test	two.sided	0.756382	Non-significant
PTGDS	OID20408	P41222	Cardiometabolic	0.0681	249	0.470015	-0.2567	0.1099	Wilcoxon rank sum exact test	two.sided	0.756382	Non-significant
AGXT	OID20139	P21549	Cardiometabolic	-0.14625	322	0.457555	-0.2126	0.6583	Wilcoxon rank sum exact test	two.sided	0.756367	Non-significant
CA1	OID20409	P00915	Cardiometabolic	0.1364	248	0.457555	-0.4788	0.234	Wilcoxon rank sum exact test	two.sided	0.756367	Non-significant
CEP112	OID30115	Q8N8E3	Cardiometabolic_II	0.15745	248	0.457555	-0.5557	0.211	Wilcoxon rank sum exact test	two.sided	0.756367	Non-significant
CLEC4M	OID30405	Q9H2X3	Cardiometabolic_II	0.1108	248	0.457555	-0.3993	0.1869	Wilcoxon rank sum exact test	two.sided	0.756367	Non-significant
CTSB	OID20276	P07858	Cardiometabolic	0.067	248	0.457555	-0.3208	0.1678	Wilcoxon rank sum exact test	two.sided	0.756367	Non-significant
MFAP5	OID20239	Q13361	Cardiometabolic	-0.0779	322	0.457555	-0.1197	0.2902	Wilcoxon rank sum exact test	two.sided	0.756367	Non-significant
PI3	OID20326	P19957	Cardiometabolic	-0.1027	322	0.457555	-0.1739	0.3959	Wilcoxon rank sum exact test	two.sided	0.756367	Non-significant
PMCH	OID30172	P20382	Cardiometabolic_II	0.08325	248	0.457555	-0.4506	0.1682	Wilcoxon rank sum exact test	two.sided	0.756367	Non-significant
EXTL1	OID30114	Q92935	Cardiometabolic_II	-0.079	323	0.445279	-0.1248	0.3433	Wilcoxon rank sum exact test	two.sided	0.749673	Non-significant
HYAL1	OID20357	Q12794	Cardiometabolic	0.04615	247	0.445279	-0.1787	0.0781	Wilcoxon rank sum exact test	two.sided	0.749673	Non-significant
IGFBP2	OID20325	P18065	Cardiometabolic	-0.1549	323	0.445279	-0.2603	0.554	Wilcoxon rank sum exact test	two.sided	0.749673	Non-significant
NPDC1	OID20205	Q9NQX5	Cardiometabolic	-0.0782	323	0.445279	-0.1544	0.2193	Wilcoxon rank sum exact test	two.sided	0.749673	Non-significant
NPTXR	OID20191	O95502	Cardiometabolic	-0.0928	323	0.445279	-0.1529	0.383	Wilcoxon rank sum exact test	two.sided	0.749673	Non-significant
PRAP1	OID30391	Q96NZ9	Cardiometabolic_II	0.09855	247	0.445279	-0.409	0.2441	Wilcoxon rank sum exact test	two.sided	0.749673	Non-significant
RECK	OID30234	O95980	Cardiometabolic_II	-0.03585	323	0.445279	-0.0591	0.1283	Wilcoxon rank sum exact test	two.sided	0.749673	Non-significant
VIPR1	OID30193	P32241	Cardiometabolic_II	-0.0426	323	0.445279	-0.0559	0.1661	Wilcoxon rank sum exact test	two.sided	0.749673	Non-significant
FCAMR	OID30332	Q8WWV6	Cardiometabolic_II	0.196626	247	0.441595	-0.774173	0.307591	Wilcoxon rank sum test with continuity correction	two.sided	0.749673	Non-significant
SEMA3F	OID20186	Q13275	Cardiometabolic	-0.0615148	323	0.441595	-0.0900717	0.20155	Wilcoxon rank sum test with continuity correction	two.sided	0.749673	Non-significant
ADAMTS13	OID20249	Q76LX8	Cardiometabolic	0.07105	246	0.433189	-0.2576	0.1255	Wilcoxon rank sum exact test	two.sided	0.746561	Non-significant
MELTF	OID30347	P08582	Cardiometabolic_II	0.0859	246	0.433189	-0.2649	0.0979	Wilcoxon rank sum exact test	two.sided	0.746561	Non-significant
OSMR	OID20356	Q99650	Cardiometabolic	0.052	246	0.433189	-0.1962	0.095	Wilcoxon rank sum exact test	two.sided	0.746561	Non-significant
ANGPTL3	OID20407	Q9Y5C1	Cardiometabolic	0.08415	245	0.421288	-0.3519	0.1631	Wilcoxon rank sum exact test	two.sided	0.731236	Non-significant
CDA	OID30345	P32320	Cardiometabolic_II	0.11585	245	0.421288	-0.4255	0.1944	Wilcoxon rank sum exact test	two.sided	0.731236	Non-significant
CHGA	OID30403	P10645	Cardiometabolic_II	0.2069	245	0.421288	-0.7632	0.2749	Wilcoxon rank sum exact test	two.sided	0.731236	Non-significant
CTSH	OID20113	P09668	Cardiometabolic	0.1588	245	0.421288	-0.6353	0.1851	Wilcoxon rank sum exact test	two.sided	0.731236	Non-significant
HMOX1	OID20217	P09601	Cardiometabolic	0.12135	245	0.421288	-0.4006	0.1825	Wilcoxon rank sum exact test	two.sided	0.731236	Non-significant
HRC	OID30211	P23327	Cardiometabolic_II	0.0764	245	0.421288	-0.2723	0.0861	Wilcoxon rank sum exact test	two.sided	0.731236	Non-significant
LBP	OID20355	P18428	Cardiometabolic	0.12045	245	0.421288	-0.4415	0.196	Wilcoxon rank sum exact test	two.sided	0.731236	Non-significant
MEGF11	OID30099	A6BM72	Cardiometabolic_II	0.0641	245	0.421288	-0.222	0.0956	Wilcoxon rank sum exact test	two.sided	0.731236	Non-significant
PRSS2	OID20364	P07478	Cardiometabolic	0.14465	245	0.421288	-0.5041	0.1761	Wilcoxon rank sum exact test	two.sided	0.731236	Non-significant
REG1A	OID20415	P05451	Cardiometabolic	0.1505	245	0.421288	-0.4989	0.1759	Wilcoxon rank sum exact test	two.sided	0.731236	Non-significant
MED21	OID30066	Q13503	Cardiometabolic_II	-0.0802317	325.5	0.411758	-0.134883	0.30859	Wilcoxon rank sum test with continuity correction	two.sided	0.731236	Non-significant
CEACAM8	OID20102	P31997	Cardiometabolic	0.1473	244	0.409577	-0.6426	0.2151	Wilcoxon rank sum exact test	two.sided	0.730028	Non-significant
CSPG4	OID30397	Q6UVK1	Cardiometabolic_II	0.0854	244	0.409577	-0.2504	0.1001	Wilcoxon rank sum exact test	two.sided	0.730028	Non-significant
ST6GAL1	OID20302	P15907	Cardiometabolic	0.1312	244	0.409577	-0.3923	0.0994	Wilcoxon rank sum exact test	two.sided	0.730028	Non-significant
ZBTB17	OID20082	Q13105	Cardiometabolic	0.20655	244	0.409577	-0.7179	0.2915	Wilcoxon rank sum exact test	two.sided	0.730028	Non-significant
CD80	OID30291	P33681	Cardiometabolic_II	0.0820183	244	0.405938	-0.272555	0.101136	Wilcoxon rank sum test with continuity correction	two.sided	0.730028	Non-significant
CBLIF	OID20179	P27352	Cardiometabolic	0.1505	243	0.398058	-0.5612	0.2245	Wilcoxon rank sum exact test	two.sided	0.718277	Non-significant
CD14	OID20378	P08571	Cardiometabolic	0.0826	243	0.398058	-0.309	0.1221	Wilcoxon rank sum exact test	two.sided	0.718277	Non-significant
ACTN2	OID30192	P35609	Cardiometabolic_II	0.1655	242	0.386732	-0.5663	0.2138	Wilcoxon rank sum exact test	two.sided	0.701312	Non-significant
ADGRE5	OID20260	P48960	Cardiometabolic	0.08835	242	0.386732	-0.3686	0.108	Wilcoxon rank sum exact test	two.sided	0.701312	Non-significant
COL2A1	OID30286	P02458	Cardiometabolic_II	0.2754	242	0.386732	-0.9254	0.3893	Wilcoxon rank sum exact test	two.sided	0.701312	Non-significant
IL6ST	OID20147	P40189	Cardiometabolic	0.0496	242	0.386732	-0.1726	0.0747	Wilcoxon rank sum exact test	two.sided	0.701312	Non-significant
PRCP	OID20337	P42785	Cardiometabolic	0.1145	242	0.386732	-0.3557	0.1256	Wilcoxon rank sum exact test	two.sided	0.701312	Non-significant
PROCR	OID30149	Q9UNN8	Cardiometabolic_II	0.07125	242	0.386732	-0.2108	0.0671	Wilcoxon rank sum exact test	two.sided	0.701312	Non-significant
SEC31A	OID30269	O94979	Cardiometabolic_II	0.1226	242	0.386732	-0.3904	0.1126	Wilcoxon rank sum exact test	two.sided	0.701312	Non-significant
ADAMTSL2	OID30370	Q86TH1	Cardiometabolic_II	-0.10705	329	0.375601	-0.1242	0.3223	Wilcoxon rank sum exact test	two.sided	0.693198	Non-significant
CXCL16	OID20282	Q9H2A7	Cardiometabolic	0.0803	241	0.375601	-0.2616	0.1196	Wilcoxon rank sum exact test	two.sided	0.693198	Non-significant
IFNW1	OID30129	P05000	Cardiometabolic_II	0.1043	241	0.375601	-0.3412	0.1169	Wilcoxon rank sum exact test	two.sided	0.693198	Non-significant
MYOM2	OID30131	P54296	Cardiometabolic_II	-0.2594	329	0.375601	-0.2961	0.8088	Wilcoxon rank sum exact test	two.sided	0.693198	Non-significant
PCDH17	OID20132	O14917	Cardiometabolic	-0.1537	329	0.375601	-0.1847	0.4101	Wilcoxon rank sum exact test	two.sided	0.693198	Non-significant
RBM19	OID30090	Q9Y4C8	Cardiometabolic_II	0.1773	241	0.375601	-0.7539	0.3864	Wilcoxon rank sum exact test	two.sided	0.693198	Non-significant
F7	OID20372	P08709	Cardiometabolic	0.0881	240	0.364667	-0.3564	0.1414	Wilcoxon rank sum exact test	two.sided	0.683398	Non-significant
PLXNB2	OID20317	O15031	Cardiometabolic	0.11775	240	0.364667	-0.3276	0.0993	Wilcoxon rank sum exact test	two.sided	0.683398	Non-significant
REG1B	OID20266	P48304	Cardiometabolic	0.1473	240	0.364667	-0.5289	0.1454	Wilcoxon rank sum exact test	two.sided	0.683398	Non-significant
ASPN	OID30315	Q9BXN1	Cardiometabolic_II	-0.0819	331	0.353929	-0.121	0.3042	Wilcoxon rank sum exact test	two.sided	0.668431	Non-significant
CHEK2	OID20054	O96017	Cardiometabolic	0.08165	239	0.353929	-0.2862	0.1279	Wilcoxon rank sum exact test	two.sided	0.668431	Non-significant
ELN	OID30301	P15502	Cardiometabolic_II	0.19245	239	0.353929	-0.6104	0.2011	Wilcoxon rank sum exact test	two.sided	0.668431	Non-significant
FABP2	OID20200	P12104	Cardiometabolic	-0.16365	331	0.353929	-0.2225	0.5612	Wilcoxon rank sum exact test	two.sided	0.668431	Non-significant
GIP	OID30288	P09681	Cardiometabolic_II	0.1265	239	0.353929	-0.3586	0.1017	Wilcoxon rank sum exact test	two.sided	0.668431	Non-significant
PYDC1	OID30202	Q8WXC3	Cardiometabolic_II	-0.12745	332	0.34339	-0.127	0.3325	Wilcoxon rank sum exact test	two.sided	0.657037	Non-significant
SDC1	OID20169	P18827	Cardiometabolic	-0.1189	332	0.34339	-0.1644	0.3506	Wilcoxon rank sum exact test	two.sided	0.657037	Non-significant
FAS	OID20316	P25445	Cardiometabolic	-0.092073	332	0.33999	-0.101062	0.259541	Wilcoxon rank sum test with continuity correction	two.sided	0.653966	Non-significant
ANP32C	OID30203	O43423	Cardiometabolic_II	-0.07655	333	0.333049	-0.0624	0.2083	Wilcoxon rank sum exact test	two.sided	0.642309	Non-significant
GOT1	OID30417	P17174	Cardiometabolic_II	0.1487	237	0.333049	-0.4276	0.1331	Wilcoxon rank sum exact test	two.sided	0.642309	Non-significant
KHK	OID30241	P50053	Cardiometabolic_II	0.1062	237	0.333049	-0.4516	0.097	Wilcoxon rank sum exact test	two.sided	0.642309	Non-significant
LILRA6	OID30346	Q6PI73	Cardiometabolic_II	-0.24735	333	0.333049	-0.3583	0.8436	Wilcoxon rank sum exact test	two.sided	0.642309	Non-significant
NOS2	OID30087	P35228	Cardiometabolic_II	0.07465	237	0.333049	-0.2154	0.0806	Wilcoxon rank sum exact test	two.sided	0.642309	Non-significant
NPPB	OID20049	P16860	Cardiometabolic	-0.3521	333	0.333049	-0.4685	1.1005	Wilcoxon rank sum exact test	two.sided	0.642309	Non-significant
APOM	OID20374	O95445	Cardiometabolic	-0.0841	334	0.322907	-0.0952	0.2711	Wilcoxon rank sum exact test	two.sided	0.632794	Non-significant
DKK3	OID20264	Q9UBP4	Cardiometabolic	-0.1105	334	0.322907	-0.0789	0.3399	Wilcoxon rank sum exact test	two.sided	0.632794	Non-significant
F9	OID20349	P00740	Cardiometabolic	0.1057	236	0.322907	-0.2466	0.0837	Wilcoxon rank sum exact test	two.sided	0.632794	Non-significant
IGSF9	OID30330	Q9P2J2	Cardiometabolic_II	0.452	236	0.322907	-1.2489	0.3704	Wilcoxon rank sum exact test	two.sided	0.632794	Non-significant
LIPF	OID30266	P07098	Cardiometabolic_II	0.1756	236	0.322907	-0.6069	0.2576	Wilcoxon rank sum exact test	two.sided	0.632794	Non-significant
NRP1	OID20390	O14786	Cardiometabolic	-0.0876	334	0.322907	-0.0527	0.2131	Wilcoxon rank sum exact test	two.sided	0.632794	Non-significant
REG3A	OID20258	Q06141	Cardiometabolic	0.18765	236	0.322907	-0.6351	0.1636	Wilcoxon rank sum exact test	two.sided	0.632794	Non-significant
TPM3	OID30058	P06753	Cardiometabolic_II	0.13105	236	0.322907	-0.362	0.1296	Wilcoxon rank sum exact test	two.sided	0.632794	Non-significant
IGFBP1	OID20246	P08833	Cardiometabolic	-0.34235	335	0.312965	-0.5189	1.3552	Wilcoxon rank sum exact test	two.sided	0.62679	Non-significant
PTPRB	OID30324	P23467	Cardiometabolic_II	-0.1085	335	0.312965	-0.1066	0.2947	Wilcoxon rank sum exact test	two.sided	0.62679	Non-significant
RPL14	OID30284	P50914	Cardiometabolic_II	0.21375	235	0.312965	-0.6629	0.1998	Wilcoxon rank sum exact test	two.sided	0.62679	Non-significant
TMED10	OID30068	P49755	Cardiometabolic_II	0.16785	235	0.312965	-0.5066	0.159	Wilcoxon rank sum exact test	two.sided	0.62679	Non-significant
FABP3	OID30351	P05413	Cardiometabolic_II	0.18385	234	0.303223	-0.575	0.2204	Wilcoxon rank sum exact test	two.sided	0.614027	Non-significant
TRPV3	OID30128	Q8NET8	Cardiometabolic_II	0.182	234	0.303223	-0.5857	0.1502	Wilcoxon rank sum exact test	two.sided	0.614027	Non-significant
UHRF2	OID30171	Q96PU4	Cardiometabolic_II	0.1418	234	0.303223	-0.4816	0.126	Wilcoxon rank sum exact test	two.sided	0.614027	Non-significant
CPA1	OID20280	P15085	Cardiometabolic	0.2022	233	0.29368	-0.5587	0.1649	Wilcoxon rank sum exact test	two.sided	0.5997	Non-significant
DPT	OID20278	Q07507	Cardiometabolic	0.1118	233	0.29368	-0.3328	0.1012	Wilcoxon rank sum exact test	two.sided	0.5997	Non-significant
INPP5D	OID30259	Q92835	Cardiometabolic_II	0.32155	233	0.29368	-0.8355	0.1823	Wilcoxon rank sum exact test	two.sided	0.5997	Non-significant
KLK3	OID30364	P07288	Cardiometabolic_II	-0.1519	337	0.29368	-0.1386	0.9732	Wilcoxon rank sum exact test	two.sided	0.5997	Non-significant
NUDT15	OID30102	Q9NV35	Cardiometabolic_II	0.20515	233	0.29368	-0.5331	0.127	Wilcoxon rank sum exact test	two.sided	0.5997	Non-significant
TFF3	OID20371	Q07654	Cardiometabolic	0.14685	233	0.29368	-0.4276	0.1107	Wilcoxon rank sum exact test	two.sided	0.5997	Non-significant
VIM	OID20053	P08670	Cardiometabolic	0.34655	233	0.29368	-0.9678	0.2714	Wilcoxon rank sum exact test	two.sided	0.5997	Non-significant
DDC	OID20215	P20711	Cardiometabolic	-0.167697	337	0.29061	-0.154261	0.497466	Wilcoxon rank sum test with continuity correction	two.sided	0.5997	Non-significant
AAMDC	OID30236	Q9H7C9	Cardiometabolic_II	0.2025	232	0.284337	-0.5669	0.1765	Wilcoxon rank sum exact test	two.sided	0.593931	Non-significant
CCL14	OID20401	Q16627	Cardiometabolic	0.1793	231	0.275194	-0.4149	0.151	Wilcoxon rank sum exact test	two.sided	0.576483	Non-significant
RNASET2	OID20321	O00584	Cardiometabolic	0.1017	231	0.275194	-0.3314	0.1082	Wilcoxon rank sum exact test	two.sided	0.576483	Non-significant
SLC51B	OID30107	Q86UW2	Cardiometabolic_II	0.29285	231	0.275194	-0.7477	0.2063	Wilcoxon rank sum exact test	two.sided	0.576483	Non-significant
TOR1AIP1	OID30195	Q5JTV8	Cardiometabolic_II	0.33575	231	0.275194	-1.121	0.2452	Wilcoxon rank sum exact test	two.sided	0.576483	Non-significant
CD55	OID20377	P08174	Cardiometabolic	0.0867	230	0.266249	-0.2604	0.0786	Wilcoxon rank sum exact test	two.sided	0.56423	Non-significant
FETUB	OID20404	Q9UGM5	Cardiometabolic	0.13505	230	0.266249	-0.3502	0.0861	Wilcoxon rank sum exact test	two.sided	0.56423	Non-significant
PAGR1	OID30206	Q9BTK6	Cardiometabolic_II	0.2767	230	0.266249	-0.6564	0.151	Wilcoxon rank sum exact test	two.sided	0.56423	Non-significant
PRG2	OID30381	P13727	Cardiometabolic_II	0.1362	230	0.266249	-0.4005	0.132	Wilcoxon rank sum exact test	two.sided	0.56423	Non-significant
SHISA5	OID30387	Q8N114	Cardiometabolic_II	0.10265	230	0.266249	-0.2828	0.0815	Wilcoxon rank sum exact test	two.sided	0.56423	Non-significant
EHD3	OID30229	Q9NZN3	Cardiometabolic_II	0.2072	229	0.257502	-0.6075	0.1646	Wilcoxon rank sum exact test	two.sided	0.553743	Non-significant
FSTL1	OID30254	Q12841	Cardiometabolic_II	-0.05915	341	0.257502	-0.05	0.1851	Wilcoxon rank sum exact test	two.sided	0.553743	Non-significant
LCN2	OID20392	P80188	Cardiometabolic	0.126	229	0.257502	-0.3659	0.1022	Wilcoxon rank sum exact test	two.sided	0.553743	Non-significant
LILRB5	OID20324	O75023	Cardiometabolic	0.1966	229	0.257502	-0.5574	0.1484	Wilcoxon rank sum exact test	two.sided	0.553743	Non-significant
VSIG10L	OID30189	Q86VR7	Cardiometabolic_II	-0.1149	341	0.257502	-0.0946	0.3132	Wilcoxon rank sum exact test	two.sided	0.553743	Non-significant
C2	OID20410	P06681	Cardiometabolic	0.082992	228.5	0.250504	-0.253381	0.0668793	Wilcoxon rank sum test with continuity correction	two.sided	0.54676	Non-significant
CLEC5A	OID20165	Q9NY25	Cardiometabolic	0.118628	228.5	0.250504	-0.254391	0.0934837	Wilcoxon rank sum test with continuity correction	two.sided	0.54676	Non-significant
ASS1	OID30170	P00966	Cardiometabolic_II	-0.288	342	0.248952	-0.2114	0.9073	Wilcoxon rank sum exact test	two.sided	0.546645	Non-significant
MAN2B2	OID30306	Q9Y2E5	Cardiometabolic_II	0.18505	228	0.248952	-0.5272	0.1215	Wilcoxon rank sum exact test	two.sided	0.546645	Non-significant
ASRGL1	OID30283	Q7L266	Cardiometabolic_II	0.36315	227	0.240599	-0.8635	0.2881	Wilcoxon rank sum exact test	two.sided	0.531506	Non-significant
CCL15	OID20328	Q16663	Cardiometabolic	-0.1414	343	0.240599	-0.0834	0.3794	Wilcoxon rank sum exact test	two.sided	0.531506	Non-significant
CNST	OID20127	Q6PJW8	Cardiometabolic	0.2304	227	0.240599	-0.6721	0.14	Wilcoxon rank sum exact test	two.sided	0.531506	Non-significant
MTPN	OID20080	P58546	Cardiometabolic	0.1731	227	0.240599	-0.4407	0.1168	Wilcoxon rank sum exact test	two.sided	0.531506	Non-significant
NEB	OID30105	P20929	Cardiometabolic_II	-0.0862	343	0.240599	-0.0598	0.2429	Wilcoxon rank sum exact test	two.sided	0.531506	Non-significant
RETN	OID20327	Q9HD89	Cardiometabolic	0.12945	227	0.240599	-0.3942	0.1187	Wilcoxon rank sum exact test	two.sided	0.531506	Non-significant
CSF2	OID30072	P04141	Cardiometabolic_II	0.13705	226	0.232442	-0.3303	0.0593	Wilcoxon rank sum exact test	two.sided	0.522995	Non-significant
ITPR1	OID30216	Q14643	Cardiometabolic_II	0.20555	226	0.232442	-0.4702	0.1037	Wilcoxon rank sum exact test	two.sided	0.522995	Non-significant
TYRO3	OID20161	Q06418	Cardiometabolic	-0.1087	344	0.232442	-0.0731	0.2637	Wilcoxon rank sum exact test	two.sided	0.522995	Non-significant
ATP6V1G2	OID30167	O95670	Cardiometabolic_II	0.343691	226	0.229974	-0.821423	0.166698	Wilcoxon rank sum test with continuity correction	two.sided	0.522278	Non-significant
M6PR	OID30208	P20645	Cardiometabolic_II	0.1772	225.5	0.226016	-0.445667	0.0934349	Wilcoxon rank sum test with continuity correction	two.sided	0.514893	Non-significant
DDA1	OID30126	Q9BW61	Cardiometabolic_II	0.39605	225	0.224479	-1.0229	0.2273	Wilcoxon rank sum exact test	two.sided	0.512994	Non-significant
ENG	OID20287	P17813	Cardiometabolic	-0.07265	345	0.224479	-0.0579	0.1854	Wilcoxon rank sum exact test	two.sided	0.512994	Non-significant
PRG3	OID30383	Q9Y2Y8	Cardiometabolic_II	0.14105	225	0.224479	-0.3714	0.0951	Wilcoxon rank sum exact test	two.sided	0.512994	Non-significant
S100P	OID20103	P25815	Cardiometabolic	0.22035	225	0.224479	-0.5555	0.0924	Wilcoxon rank sum exact test	two.sided	0.512994	Non-significant
AKR1C4	OID20062	P17516	Cardiometabolic	-0.45935	346	0.216709	-0.3078	1.2339	Wilcoxon rank sum exact test	two.sided	0.501526	Non-significant
ANXA2	OID30263	P07355	Cardiometabolic_II	0.5798	224	0.216709	-1.685	0.3808	Wilcoxon rank sum exact test	two.sided	0.501526	Non-significant
ICAM5	OID20145	Q9UMF0	Cardiometabolic	0.187	224	0.216709	-0.4945	0.0835	Wilcoxon rank sum exact test	two.sided	0.501526	Non-significant
MSMB	OID20275	P08118	Cardiometabolic	-0.28225	346	0.216709	-0.1501	0.7158	Wilcoxon rank sum exact test	two.sided	0.501526	Non-significant
STAB2	OID30401	Q8WWQ8	Cardiometabolic_II	0.11685	224	0.216709	-0.2713	0.0738	Wilcoxon rank sum exact test	two.sided	0.501526	Non-significant
APOBR	OID30246	Q0VD83	Cardiometabolic_II	-0.102	347	0.20913	-0.0575	0.3064	Wilcoxon rank sum exact test	two.sided	0.491794	Non-significant
CBX2	OID30177	Q14781	Cardiometabolic_II	0.1434	223	0.20913	-0.5241	0.0824	Wilcoxon rank sum exact test	two.sided	0.491794	Non-significant
CTLA4	OID30363	P16410	Cardiometabolic_II	0.13795	223	0.20913	-0.3454	0.0654	Wilcoxon rank sum exact test	two.sided	0.491794	Non-significant
HADH	OID30132	Q16836	Cardiometabolic_II	0.18195	223	0.20913	-0.665	0.0957	Wilcoxon rank sum exact test	two.sided	0.491794	Non-significant
IGFBP3	OID20398	P17936	Cardiometabolic	0.0951	223	0.20913	-0.2864	0.0694	Wilcoxon rank sum exact test	two.sided	0.491794	Non-significant
SUSD1	OID20072	Q6UWL2	Cardiometabolic	0.04745	223	0.20913	-0.1176	0.0265	Wilcoxon rank sum exact test	two.sided	0.491794	Non-significant
BECN1	OID30220	Q14457	Cardiometabolic_II	0.3208	222	0.201742	-0.8032	0.155	Wilcoxon rank sum exact test	two.sided	0.483783	Non-significant
CELA3A	OID20298	P09093	Cardiometabolic	0.2055	222	0.201742	-0.5552	0.1166	Wilcoxon rank sum exact test	two.sided	0.483783	Non-significant
MCAM	OID20343	P43121	Cardiometabolic	-0.12365	348	0.201742	-0.0611	0.3048	Wilcoxon rank sum exact test	two.sided	0.483783	Non-significant
ANPEP	OID20350	P15144	Cardiometabolic	-0.0753	349	0.194542	-0.0463	0.2071	Wilcoxon rank sum exact test	two.sided	0.471166	Non-significant
CSRP3	OID30176	P50461	Cardiometabolic_II	0.4149	221	0.194542	-0.9968	0.2306	Wilcoxon rank sum exact test	two.sided	0.471166	Non-significant
HYOU1	OID20300	Q9Y4L1	Cardiometabolic	0.1071	221	0.194542	-0.2428	0.0251	Wilcoxon rank sum exact test	two.sided	0.471166	Non-significant
ROBO4	OID30226	Q8WZ75	Cardiometabolic_II	-0.05955	349	0.194542	-0.035	0.1485	Wilcoxon rank sum exact test	two.sided	0.471166	Non-significant
CXCL5	OID20207	P42830	Cardiometabolic	0.56955	219	0.1807	-1.3272	0.1495	Wilcoxon rank sum exact test	two.sided	0.443535	Non-significant
RANBP1	OID30258	P43487	Cardiometabolic_II	0.20755	219	0.1807	-0.5269	0.1064	Wilcoxon rank sum exact test	two.sided	0.443535	Non-significant
ZCCHC8	OID30117	Q6NZY4	Cardiometabolic_II	0.5102	219	0.1807	-1.3703	0.2015	Wilcoxon rank sum exact test	two.sided	0.443535	Non-significant
CEACAM6	OID30362	P40199	Cardiometabolic_II	0.171152	218.5	0.175632	-0.464556	0.105488	Wilcoxon rank sum test with continuity correction	two.sided	0.435497	Non-significant
ATP2B4	OID30062	P23634	Cardiometabolic_II	0.20485	218	0.174054	-0.5253	0.0952	Wilcoxon rank sum exact test	two.sided	0.433055	Non-significant
FABP4	OID20245	P15090	Cardiometabolic	0.3102	218	0.174054	-0.6965	0.1657	Wilcoxon rank sum exact test	two.sided	0.433055	Non-significant
RCOR1	OID20073	Q9UKL0	Cardiometabolic	0.3476	218	0.174054	-0.7711	0.1285	Wilcoxon rank sum exact test	two.sided	0.433055	Non-significant
[truncated: 2,465 more rows]

## Sheet: Table_4 NPX breathlessness corr
OlinkID	COR	p.value	Assay	Panel
OID30282	-0.27621	0.0120095	POMC	Cardiometabolic
[truncated: 2,903 more rows]

## Sheet: Table_5 DEP SE BORG
Assay	OlinkID	UniProt	Panel	estimate	statistic	p.value	conf.low	conf.high	method	alternative	Adjusted_pval	Threshold
[truncated: 2,824 more rows]

[truncated: 6 more sheets: Table_6 NPX BORG corr, Table_7 UK SE foldchange, Table_8 Ab for lineage panel, Table_9 Ab for AIM assay, Table_10  Tetramers, Table_11 Ab tetramer staining]
